# Supplementary material for: Enhancing the Biodiversity of Ditches in Intensively Managed UK Farmland
Source: PLoS One. 2015 Oct 7;10(10):e0138306. doi: 10.1371/journal.pone.0138306 (PMC4596843; doi:10.1371/journal.pone.0138306)
Supplement: S1 Dataset — (XLSX) [file pone.0138306.s001.xlsx]

## Sheet: MetaData
The data consist of 6 data sets, with a corresponding worksheet:
InvSppRich	Used in analysis of invertebrate taxonomic richness
ChannelPlantSppRichness	Used in analysis of the channel vegetation species richness
BankSpRichBergerParkerIndex	Used as a proxy for species richness for bank vegetation survey
InvCommData	Invertebrate community data
ChannelCommData	The plant community data for the channel vegetation
BankCommData	The plant community data for the bank vegetation
Environmental factors as used in the analysis are put included in each datasheet as they may be recorded or used on different levels depending on the response variate (for example bank angle is recorded for each specific bank in the bank vegetation analysis but the average of both banks used in the invertebrate analysis.
Explanations of column titles are included as notes; these are not repeated when the same as for previous datasheets
Data are fully anonymised and not spatially located due to ethical considerations.

## Sheet: InvSppRichData
DitchID	SiteID	SiteAES	DitchInAES	DitchOption	ConnectivityPerDitch	Length_time_in_AES	VegetationCut	Dredged	totalMarginwidth_metres	Percent_hedge	Percent_shaded	AvgWaterDepth	AvgFreeboard	AvgBankAngle	AvgCond	AvgpH	AvgTurbidity	AvgNitrate	AvgNitrite	AvgAmmonia	AvgPhosphate	LengthDitchSurv	PercentArable	DitchArea	TempConnectivity	SpeciesRichness	NumEPTFam
E0209	E02	YES	NO	no	4	12	0	20	0	100	20	0.07	0.25	24.5	590	7.95	1	2.19433	0.0283333	0.985	4.16167	35	0	193.463	TEMP	18	1
E0301	E03	YES	NO	no	2	5	1	1	0	0	0	0.15	0.68	20	797	7.64	1.33	1.18333	0.00333333	0.31	1.37667	50	0	531.36	PERM	30	3
I0503	I05	YES	NO	no	4	9	1	1	0	30	0	0.19	1.41	53	756.75	7.48	1	8.25	0.055	0.1125	1.965	50	100	1539	TEMP	14	3
I0507	I05	YES	NO	no	3	9	13	13	13.5	60	20	0.16	1.4	60	618.33	7.78	1.67	5.5	0.015	0.52	0.39	50	100	1438.96	TEMP	28	1
I0508	I05	YES	NO	no	4	9	5	5	4	90	50	0.34	0.74	36	677	7.86	1.75	1.91667	0	0.095	0.49	50	0	1732.5	TEMP	28	6
I0509	I05	YES	NO	no	8	9	13	13	11	0	0	0.53	1.6	52	679.33	7.44	3	2.55	0.04	0.8225	1.7075	50	100	4920	TEMP	25	0
I0601	I06	YES	NO	yes	6	10	4	4	6.5	100	50	0.15	1.53	57	794.33	7.27	2	3.975	0.005	1.16	2.4975	40	50	2344.12	PERM	21	0
I0604	I06	YES	YES	yes	5	10	2	2	1	100	30	0.33	0.68	32	660.25	7.75	1	3.71667	0.045	0.336	1.11833	50	0	401.555	PERM	27	2
I0606	I06	YES	YES	yes	3	10	4	28	8	100	40	0.29	1.46	44	630	7.97	1.25	2.85	0.01	0.17	1.59	50	50	11918.7	PERM	22	7
I0701	I07	YES	NO	no	4	17	20	20	10	100	60	0.09	0.57	47.5	561.33	8.15	1	2.3	0	0.06	1.71	45	100	611.325	PERM	16	5
I0705	I07	YES	NO	no	2	17	50	50	10	20	0	0.22	1.5	43.5	653	8.16	2	5.16667	0	0.00333333	0.861667	45	100	1905.7	PERM	22	7
I0801	I08	YES	NO	no	7	10	3	3	5.5	0	0	0.4	0.71	44.5	726	8.19	1.5	1.33333	0.0233333	0.496667	2.98333	50	0	1582.88	PERM	35	2
I0803	I08	YES	NO	no	10	10	3	3	11.5	100	30	0.2	0.58	35	797.5	7.92	1.5	1.36667	0	1.21667	10.54	25	0	91.125	PERM	23	0
O0301	O03	YES	YES	yes	4	12	15	15	1	0	40	0.35	0.96	46.5	1176.25	7.68	2	0.883333	0.0183333	0.535	1.68833	50	0	4573.8	PERM	15	1
O0303	O03	YES	YES	yes	2	12	1	20	0	30	0	0.16	1.28	53	1372.75	7.36	3.5	3.28333	0.00333333	0.773333	1.99	40	50	1745.28	PERM	27	0
O0304	O03	YES	YES	yes	4	12	6	6	5	0	70	0.2	0.93	34	852.5	8.11	1	2.375	0.0325	0.44	9.75	50	50	380.938	PERM	26	8
O0305	O03	YES	YES	yes	3	12	6	6	12	100	10	0.2	1.41	45	1240	7.8	1	0.375	0	0.0533333	1.00833	50	100	1564.65	TEMP	24	3
O0306	O03	YES	YES	yes	2	12	1	20	0	30	0	0.2	1.65	44	1214.67	7.62	3.67	1.275	0.015	0.195	0.87	50	0	3901.41	PERM	26	1
O0307	O03	YES	YES	yes	3	12	1	15	0	100	15	0.25	1.4	58	1289.75	7.89	1	2.31667	0.0133333	0.133333	0.43	30	0	1824.74	PERM	19	1
O0308	O03	YES	YES	yes	3	12	20	20	6	100	70	0.21	1.55	36	886	7.34	1.25	1.45	0	0.11	1.845	50	50	2933.55	TEMP	11	0
O0311	O03	YES	YES	yes	4	12	1	1	6	60	20	0.14	1.5	58	703.75	8.22	2	1.3	0.03	0.224333	2.97667	50	100	1274.49	PERM	20	1
O0312	O03	YES	NO	yes	2	12	2	2	9	30	5	0.12	1.4	47	715.5	8.09	1.75	1.88333	0.01	0.336667	1.41333	50	50	1290.24	TEMP	24	4
O0313	O03	YES	YES	yes	2	12	12	12	39	0	0	0.05	1.22	54	877.33	7.99	1.67	0	0	0.825	1.925	50	100	2450	TEMP	17	0
O0314	O03	YES	YES	yes	3	12	1	1	6	30	15	0.11	1.63	48	727.25	8.19	1.75	1.2	0.0125	0.13	2.7825	50	50	1287	TEMP	15	1
O0401	O04	YES	NO	no	3	10	22	22	9	100	30	0.08	0.86	57	605.75	8.1	1.5	1.65	0.005	0.025	2.36	45	50	123.256	PERM	11	2
O0407	O04	YES	NO	no	3	10	2	2	7.5	100	0	0.11	0.9	35	628.33	8.01	1.67	1	0.0166667	0.176667	0.995	50	100	632	PERM	14	1
O0408	O04	YES	NO	no	3	10	22	22	3.5	0	0	0.02	1	38	783.33	8	1.33	4.21667	0.01	0.182667	6.21333	50	100	454.212	PERM	13	3
O0409	O04	YES	NO	no	6	10	22	22	5	50	0	0.03	0.97	39.5	613.5	8.21	2	3.55	0.02	0.025	0.435	30	50	838.8	PERM	10	1
O0502	O05	YES	NO	yes	8	7	3	3	0	100	30	0.15	0.83	40	712	7.89	1.5	1.6	0.0216667	0.18	4.42667	50	0	288.75	PERM	19	0
O0503	O05	YES	YES	yes	5	7	2	6	15.4	0	0	0.57	1.38	35.5	715.33	7.97	1.67	5.41667	0.00666667	0.188333	1.495	50	100	2450.88	PERM	25	2
R0201	R02	YES	NO	no	6	11	5	10	0	0	30	0.14	0.8	55	1449.75	7.93	1.75	0.983333	0.00666667	0.361667	0.645	50	0	558.96	PERM	22	2
R0204	R02	YES	NO	no	4	11	1	15	2	100	40	0.1	1.56	52.5	1571.5	7.89	2.67	0.275	0.0125	0.51	3.879	50	50	1119.96	PERM	16	2
R0208	R02	YES	NO	no	4	11	5	10	1	100	50	0.08	1	49	1442.5	7.84	1.67	0.516667	0.00666667	0.323333	1.19	50	50	307.09	PERM	18	2
R0703	R07	NO	NO	no	10	0	1	10	0	0	0	0.19	1.08	36	890.67	7.69	3	2.3	0.00833333	0.168333	1.09167	50	0	1150.8	TEMP	21	2
R0801	R08	NO	NO	no	2	0	8	8	0	100	40	0.02	0.95	47.5	723.33	7.66	2	2.3	0	0.318333	1.34833	20	0	373.1	TEMP	20	0
R0802	R08	NO	NO	no	3	0	8	8	0	100	20	0.04	1.02	60	780.25	8.1	2.67	0.866667	0.0316667	0.39	0.828333	15	0	361.075	TEMP	14	0
R0901	R09	YES	NO	no	1	10	50	50	3	90	20	0.04	0.82	35	819.75	8.09	1.25	0.683333	0	0.0666667	4.235	50	100	715.008	PERM	17	3
R0903	R09	YES	NO	no	2	10	10	10	5	100	50	0.05	0.97	40.5	765.33	7.97	1	3.4	0.005	0.039	0.93	50	100	466.44	PERM	17	3
R0910	R09	YES	NO	no	6	10	5	5	0	100	30	0.05	0.92	35	806.67	7.95	2	1.075	0	0.46	1.8175	50	0	606.985	PERM	25	3
T0201	T02	YES	NO	no	6	5	1	1	2	0	10	0.07	1.25	52	699	8.1	2	4.825	0.015	0.205	8.4025	50	0	2223.28	PERM	22	3
T0304	T03	YES	YES	yes	2	8	4	4	0	100	5	0.05	0.76	48	738.25	8	1.5	1.36667	0.0133333	0.188333	2.435	12	0	317.016	TEMP	19	2
T0306	T03	YES	YES	yes	8	8	4	4	10	100	60	0.06	0.95	37	629.5	8.12	1	2.7	0	0.02	0.445	50	100	1170.12	PERM	18	2
T0307	T03	YES	YES	yes	6	8	6	6	4	100	20	0.06	1.17	43	816	7.71	1	4.025	0	0.23	0.39	15	100	729.98	TEMP	14	0
T0401	T04	YES	NO	no	4	5	1	4	4	1	0	0.06	1.13	45	768.75	7.89	1	1.75	0.01	0.275	0.778333	55	100	405.275	PERM	18	1
T0402	T04	YES	NO	no	4	5	1	4	4	30	30	0.13	1.06	57	772.25	8.02	1.5	0	0	0.43	3.05	50	100	286.875	PERM	19	1
T0403	T04	YES	NO	no	3	5	1	4	4	50	0	0.03	1.27	45	775	7.98	1	1.46667	0.00333333	0.156667	1.38233	50	100	987.658	PERM	22	1

## Sheet: ChannelPlantSppRichness
DitchID	SiteID	DitchOption	DitchInAES	Length_time_in_AES	ConnectivityPerDitch	VegetationCut	Dredged	totalMarginwidth	Percent_hedge	Percent_shaded	AvgBankAngle	AvgWaterDepth	AvgFreeboard	SpeciesRichness	HabQualScor	PercentArable	DitchArea	AvgHedgeTrim	QuadSize	TempConnectivity
E0101	E01	yes	YES	10	1	4	37	0	100	30	41	0	0.65	9	NA	0	142.545	2	9	WHR
E0103	E01	yes	YES	10	2	4	37	0	100	70	33	0	0.5	3	NA	0	106.175	2	6	WHR
E0104	E01	yes	YES	10	4	4	37	0	100	80	50	0	0.8	5	NA	0	518.4	2	8.5	WHR
E0105	E01	yes	YES	10	3	4	37	0	100	30	57	0.02	0.7	12	NA	0	379.68	2	7	WHR
E0107	E01	yes	YES	10	4	4	37	0	100	60	36	0.02	0.95	3	NA	0	349.65	2	4	WHR
E0108	E01	yes	YES	10	4	4	37	0	100	80	40	0.04	0.6	7	NA	0	223.746	2	7.5	WWHR
E0201	E02	no	NO	12	1	5	20	15	100	5	42	0.02	0.83	5	NA	100	377.625	2	7.5	WW
E0202	E02	no	NO	12	4	0	20	0	0	15	40	0.03	0.58	9	1	0	219.863	NA	10	WW
E0203	E02	no	NO	12	0	0	20	0	0	5	24	0.02	0.35	13	NA	0	258	NA	8	WW
E0204	E02	no	NO	12	3	5	20	0	0	70	22.5	0.02	0.5	6	NA	0	713	NA	14	WW
E0205	E02	no	NO	12	3	0	20	0	100	30	29	0.01	0.55	6	NA	0	161.37	5	8	WW
E0206	E02	no	NO	12	4	0	20	0	0	15	16.5	0.02	0.4	9	NA	0	193.2	7	11	WW
E0207	E02	no	NO	12	4	0	20	0	0	0	27	0.02	0.45	9	1	0	51.975	NA	20	WW
E0209	E02	no	NO	12	4	0	20	0	100	20	24.5	0.07	0.25	4	1.5	0	193.463	7	7	WWHR
E0301	E03	no	NO	5	2	1	1	0	0	0	20	0.15	0.68	13	1.375	0	531.36	NA	9	WAY
E0401	E04	no	NO	0	2	1	5	0.5	100	40	43	0.02	0.75	7	1	50	306	1	5	WWHR
E0402	E04	no	NO	0	1	1	5	1	100	90	53	0.02	1	5	NA	50	183.6	1	3	WWHR
E0403	E04	no	NO	0	4	1	5	0.5	100	40	43	0.02	1	5	NA	50	691.02	1	6	WWHR
E0405	E04	no	NO	0	4	1	5	0.5	100	95	44	0.04	0.75	4	NA	100	372	1	6	WWHR
E0501	E05	no	NO	0	3	1	15	0.5	100	90	34.5	0	0.6	4	NA	0	156.75	1	2.5	WW
E0502	E05	no	NO	0	4	1	15	0.5	100	40	36	0	0.5	4	NA	0	142.5	1	6	WW
E0503	E05	no	NO	0	4	1	15	0.5	100	0	52.5	0	0.85	6	NA	0	265	1	4	WW
E0504	E05	no	NO	0	3	1	15	0.5	100	90	43	0.03	0.9	6	NA	0	253.8	1	9	WW
E0505	E05	no	NO	0	3	1	36	7	100	15	33	0.01	0.35	7	NA	0	224.46	1	15	WW
E0601	E06	no	NO	9	2	1	10	1.5	100	0	42.5	0.02	0.48	6	NA	50	104.88	1	5	WAY
E0602	E06	no	NO	9	3	1	10	1	100	80	48	0.03	0.8	5	1.5	100	360	1	8	WWHR
E0603	E06	no	NO	9	4	1	10	2	90	0	47	0.02	0.8	4	NA	100	109.076	1	4	WWHR
E0604	E06	no	NO	9	6	1	10	0.3	100	0	41	0.03	0.85	9	NA	100	551.237	1	4.5	WAY
E0605	E06	no	NO	9	4	1	1	0.75	100	0	46	0	0.03	7	NA	50	21.777	1	5.5	WAY
E0606	E06	no	NO	9	5	1	10	1	100	0	31	0	0.95	4	NA	100	627	1	3	WW
I0301	I03	yes	YES	10	3	2	2	0	100	20	36	0.13	1.33	11	1.5	0	1054.69	NA	12.5	WAY
I0302	I03	yes	YES	10	5	1	1	4.5	0	10	34	0.08	1	12	1	0	1236.12	NA	17.5	WWHR
I0303	I03	yes	YES	10	2	1	10	13.3	100	10	31	0	0.5	16	NA	100	292.6	1	5	WWHR
I0304	I03	yes	YES	10	2	1	55	7	100	40	65	0.07	0.85	13	NA	50	1147.5	1	12.5	WHR
I0305	I03	yes	YES	10	1	2	2	6	100	5	43	0	0.6	10	NA	50	109.515	2	7	WAY
I0306	I03	yes	YES	10	4	2	2	0	100	5	48	0	1.3	8	NA	50	604.5	2	6	WAY
I0401	I04	no	NO	4	4	48	48	5	170	60	42	0.01	0.6	6	NA	77.5	646.25	10	17	WW
I0402	I04	no	NO	4	3	48	48	6	0	0	37	0.07	0.93	3	NA	50	451	NA	12	WW
I0503	I05	no	NO	9	4	1	1	0	30	0	53	0.19	1.41	8	1.5	100	1539	1	5	WWHR
I0504	I05	no	NO	9	2	10	10	0	100	20	52.5	0.01	0.95	11	NA	50	416.07	1	8.5	WWHR
I0507	I05	no	NO	9	3	13	13	13.5	60	20	60	0.16	1.4	11	1	100	1438.96	1	15	WWHR
I0508	I05	no	NO	9	4	5	5	4	90	50	36	0.34	0.74	1	1	0	1732.5	1	45	WWHR
I0509	I05	no	NO	9	8	13	13	11	0	0	52	0.53	1.6	7	1	100	4920	NA	20	WWHR
I0511	I05	no	NO	9	4	13	13	9	50	0	55.5	0.06	1.3	4	NA	50	1186.5	1	7.5	WWHR
I0601	I06	yes	NO	10	6	4	4	6.5	100	50	57	0.15	1.53	6	1.5	50	2344.12	1	20	WAY
I0602	I06	yes	YES	10	6	2	2	2.5	100	45	44	0.07	1.25	11	1	100	1124.37	2	7	WWHR
I0603	I06	yes	NO	10	6	28	28	25	100	30	51.5	0.14	1.1	1	NA	100	465.3	5	5	WHR
I0604	I06	yes	YES	10	5	2	2	1	100	30	32	0.33	0.68	4	1.33333	0	401.555	10	9	WAY
I0605	I06	yes	YES	10	2	4	28	0	0	0	31	0.09	0.55	3	2	0	783.37	NA	10	WWHR
I0606	I06	yes	YES	10	3	4	28	8	100	40	44	0.29	1.46	5	1.5	50	11918.7	10	25	WAY
I0701	I07	no	NO	17	4	20	20	10	100	60	47.5	0.09	0.57	4	1	100	611.325	5	22	WAY
I0702	I07	no	NO	17	3	3	3	2.5	100	80	50	0.05	1.15	3	NA	50	447.2	1	7	WWHR
I0703	I07	no	NO	17	6	4	4	6	0	90	46.5	0.13	1.2	3	1.33333	100	498.697	NA	9	WAY
I0704	I07	no	NO	17	3	1	50	2.5	100	70	46	0.04	1.15	3	NA	50	632.4	1	13	WAY
I0705	I07	no	NO	17	2	50	50	10	20	0	43.5	0.22	1.5	7	1	100	1905.7	NA	9	WAY
I0706	I07	no	NO	17	2	3	3	0	30	0	36	0.2	0.63	2	1	0	1795.6	3	7	WAY
I0801	I08	no	NO	10	7	3	3	5.5	0	0	44.5	0.4	0.71	3	1.5	0	1582.88	NA	20	WAY
I0802	I08	no	NO	10	8	3	3	2	0	0	30	0.47	0.53	1	1	0	1183.88	NA	15	WAY
I0803	I08	no	NO	10	10	3	3	11.5	100	30	35	0.2	0.58	2	1.5	0	91.125	15	8	WAY
I0804	I08	no	NO	10	4	2	2	4	0	0	35	0.08	0.35	9	1.88889	0	429.069	NA	12	WAY
I0805	I08	no	NO	10	4	2	2	0	0	0	33.5	0.13	0.45	2	2.5	0	1000.8	NA	20	WAY
I0806	I08	no	NO	10	8	8	8	1	200	85	23.5	0	0.55	5	NA	0	146.438	NA	7.5	WHR
I0807	I08	no	NO	10	5	1	NA	0	140	10	30.5	0.08	0.5	7	1.6	0	61.215	15	6.5	WAY
O0101	O01	no	NO	0	3	11	11	0	100	70	47.5	0.08	0.63	6	NA	0	117.5	4	10	WWHR
O0102	O01	no	NO	0	2	11	11	0	80	40	49	0.02	0.85	7	NA	0	97.5	1	7.5	WWHR
O0201	O02	no	NO	6	3	2	16	1	75	10	33.5	0.02	0.68	6	NA	50	134.062	2	3	WWHR
O0202	O02	no	NO	6	3	2	16	0	100	0	34	0.02	0.63	7	NA	50	242.165	2	4	WWHR
O0203	O02	no	NO	6	3	2	16	6	100	0	35	0.02	0.58	8	NA	50	202.5	2	35	WWHR
O0204	O02	no	NO	6	3	2	16	0	100	0	46	0.07	0.55	9	NA	50	321.75	2	4	WWHR
O0301	O03	yes	YES	12	4	15	15	1	0	40	46.5	0.35	0.96	4	2	0	4573.8	NA	20	WAY
O0302	O03	yes	YES	12	2	15	15	1	100	0	43	0.15	0.8	7	1	97.5	1470.15	NA	27.5	WAY
O0303	O03	yes	YES	12	2	1	20	0	30	0	53	0.16	1.28	3	1	50	1745.28	NA	9	WAY
O0304	O03	yes	YES	12	4	6	6	5	0	70	34	0.2	0.93	8	1.2	50	380.938	NA	17.5	WAY
O0305	O03	yes	YES	12	3	6	6	12	100	10	45	0.2	1.41	10	1.25	100	1564.65	2	10	WWHR
O0306	O03	yes	YES	12	2	1	20	0	30	0	44	0.2	1.65	10	1.28571	0	3901.41	NA	12	WAY
O0307	O03	yes	YES	12	3	1	15	0	100	15	58	0.25	1.4	3	1.5	0	1824.74	5	17.5	WAY
O0308	O03	yes	YES	12	3	20	20	6	100	70	36	0.21	1.55	3	2	50	2933.55	NA	20	WW
O0309	O03	yes	YES	12	NA	12	12	4	90	70	36	0	1.25	8	NA	100	541.406	1	10	WW
O0310	O03	yes	YES	12	3	12	12	9	30	0	48	0.07	1.2	3	NA	100	902.46	NA	7	WHR
O0311	O03	yes	YES	12	4	1	1	6	60	20	58	0.14	1.5	8	1.25	100	1274.49	1	14	WAY
O0312	O03	yes	NO	12	2	2	2	9	30	5	47	0.12	1.4	9	1.5	50	1290.24	NA	12	WWHR
O0313	O03	yes	YES	12	2	12	12	39	0	0	54	0.05	1.22	9	1	100	2450	NA	10	WWHR
O0314	O03	yes	NO	12	3	1	1	6	30	15	48	0.11	1.63	4	1	50	1287	NA	10	WWHR
O0401	O04	no	NO	10	3	22	22	9	100	30	57	0.08	0.86	6	NA	50	123.256	22	8	WAY
O0402	O04	no	NO	10	4	22	22	2	75	90	43	0	0.25	5	NA	50	317.75	22	9	WAY
O0403	O04	no	NO	10	2	22	22	4	80	70	43	0	0.18	2	NA	100	45.57	22	10	WHR
O0404	O04	no	NO	10	5	1	1	2.5	50	90	50	0.01	1.33	3	NA	50	807.675	22	3	WAY
O0405	O04	no	NO	10	2	20	20	6	30	0	21	0	0.5	3	NA	65	NA	NA	6.5	WW
O0406	O04	no	NO	10	6	NA	NA	7	100	30	42	0.02	1.4	16	1	100	558.09	NA	10	NA
O0407	O04	no	NO	10	3	2	2	7.5	100	0	35	0.11	0.9	7	1	100	632	1	10	WAY
O0408	O04	no	NO	10	3	22	22	3.5	0	0	38	0.02	1	4	1	100	454.212	NA	11	WAY
O0409	O04	no	NO	10	6	22	22	5	50	0	39.5	0.03	0.97	7	NA	50	838.8	NA	15	WAY
O0410	O04	no	NO	10	3	22	22	3	100	80	32	0.01	1.05	4	NA	100	1272.29	7	7.5	WAY
O0411	O04	no	NO	10	5	22	22	4	100	90	37	0.03	0.65	5	NA	100	510.86	7	6	WAY
O0501	O05	yes	YES	7	6	2	6	15	100	90	43	0.07	0.8	3	NA	100	658.35	3	8	WAY
O0502	O05	yes	NO	7	8	3	3	0	100	30	40	0.15	0.83	6	1.5	0	288.75	3	10	WAY
O0503	O05	yes	YES	7	5	2	6	15.4	0	0	35.5	0.57	1.38	7	1.6	100	2450.88	NA	12	WAY
O0504	O05	yes	YES	7	5	3	10	12	100	30	41.5	0.02	0.8	6	NA	100	412.825	3	5	WW
O0505	O05	yes	YES	7	2	2	20	12	100	40	42	0.12	0.85	3	NA	87.5	972.125	NA	8.5	WHR
O0506	O05	yes	YES	7	4	2	6	12	0	0	44.5	0.02	1	3	NA	100	626	NA	8	WW
R0101	R01	no	NO	0	3	NA	NA	3	80	40	25.5	0.04	0.93	6	1	0	1071	5	20	WWHR
R0103	R01	no	NO	0	2	NA	NA	5	100	50	25	0	0.4	11	NA	0	171.1	5	7	WWHR
R0105	R01	no	NO	0	4	NA	NA	1.5	0	0	NA	0.02	0.48	9	NA	0	147.472	NA	18	WWHR
R0201	R02	no	NO	11	6	5	10	0	0	30	55	0.14	0.8	9	1.5	0	558.96	NA	11	WAY
R0203	R02	no	NO	11	3	6	6	20	100	0	45	0.03	0.8	5	1	100	588	NA	7.5	WW
R0204	R02	no	NO	11	4	1	15	2	100	40	52.5	0.1	1.56	6	1	50	1119.96	1	11	WAY
R0205	R02	no	NO	11	2	4	10	10.5	60	0	27.5	0.01	1.05	9	1	100	1037.85	NA	5	WW
R0206	R02	no	NO	11	1	6	10	5	80	40	50	0.02	0.83	4	NA	100	330.48	NA	7	WW
R0208	R02	no	NO	11	4	5	10	1	100	50	49	0.08	1	3	1	50	307.09	NA	12	WAY
R0401	R04	no	NO	0	NA	50	50	4	100	85	43	0.02	0.9	5	NA	50	807.84	2	9	WW
R0402	R04	no	NO	0	4	50	50	8	100	5	31	0	0.7	7	NA	100	406.822	2	6.5	WW
R0403	R04	no	NO	0	3	50	50	3	0	60	37	0.05	0.75	6	1	0	515.45	NA	17	WW
R0405	R04	no	NO	0	1	50	50	3	100	60	29.5	0	0.7	6	NA	50	108.5	NA	6	WW
R0406	R04	no	NO	0	6	2	2	12	100	70	54	0.07	0.78	5	1.5	100	250.8	NA	5	WAY
R0407	R04	no	NO	0	6	2	2	9	0	80	33	0.01	0.95	5	1	50	401.76	NA	6	WAY
R0601	R06	no	NO	5	2	15	15	16	0	0	43.5	0.1	0.45	3	2	0	102.375	NA	3	WWHR
R0602	R06	no	NO	5	3	30	30	0	160	30	46	0.15	0.6	2	1	0	1462.5	6	20	WAY
R0603	R06	no	NO	5	4	30	30	3	90	40	22.5	0.3	0.58	3	1	0	1556.1	NA	13	WAY
R0604	R06	no	NO	5	3	25	25	12	0	80	53	0.17	0.18	2	1	0	60	NA	7	WWHR
R0701	R07	no	NO	0	3	1	40	2	100	40	30.5	0.03	0.33	6	NA	50	163.8	1	7	WAY
R0702	R07	no	NO	0	5	1	40	1	100	40	29.5	0	0.5	6	1	50	131.3	1	6	WWHR
R0703	R07	no	NO	0	10	1	10	0	0	0	36	0.19	1.08	13	1.2	0	1150.8	NA	10	WWHR
R0704	R07	no	NO	0	4	1	40	2	100	5	22	0.02	0.35	7	NA	50	132	1	8	WHR
R0705	R07	no	NO	0	7	1	40	0	100	90	40.5	0.02	0.55	4	1	0	103.95	1	10	WWHR
R0706	R07	no	NO	0	2	1	40	2	100	10	28.5	0.12	0.58	4	NA	50	97.614	1	8	WWHR
R0801	R08	no	NO	0	2	8	8	0	100	40	47.5	0.02	0.95	6	1	0	373.1	1	6	WWHR
R0802	R08	no	NO	0	3	8	8	0	100	20	60	0.04	1.02	7	1.5	0	361.075	1	8.5	WWHR
R0901	R09	no	NO	10	1	50	50	3	90	20	35	0.04	0.82	5	1	100	715.008	3	16	WAY
R0902	R09	no	NO	10	5	2	2	1	100	40	40	0.04	0.73	6	NA	100	539.09	1	3	WWHR
R0903	R09	no	NO	10	2	10	10	5	100	50	40.5	0.05	0.97	6	1	100	466.44	3	17	WAY
R0904	R09	no	NO	10	6	NA	NA	4	100	80	40	0	0.35	5	NA	100	102.987	3	5.5	WWHR
R0905	R09	no	NO	10	5	NA	NA	2.3	100	0	58	0.01	0.7	5	NA	100	248.625	3	3	WWHR
R0906	R09	no	NO	10	3	NA	NA	0	100	0	37	0	0.4	8	1	0	95.76	3	8	WWHR
R0907	R09	no	NO	10	2	50	50	0	100	5	22	0	0.1	6	NA	0	96.9	NA	6	WHR
R0908	R09	no	NO	10	3	6	6	0	100	5	37	0.08	0.6	4	1	0	258.524	3	10	WAY
R0909	R09	no	NO	10	2	20	20	1.5	100	85	42.5	0	0.5	5	NA	0	961.4	3	11	WWHR
R0910	R09	no	NO	10	6	5	5	0	100	30	35	0.05	0.92	5	1	0	606.985	NA	12	WAY
T0101	T01	yes	NO	5	2	2	2	0	0	15	42	0.05	0.83	16	2	0	227.205	NA	7	WW
T0102	T01	yes	YES	5	3	4	4	2	100	40	49	0.02	0.8	6	NA	0	142.694	2	10.5	WW
T0103	T01	yes	YES	5	2	5	5	0	100	30	47	0	0.3	11	NA	50	129.48	NA	8	WW
T0105	T01	yes	YES	5	2	4	4	0.5	100	70	30	0	0.35	6	NA	50	115.92	1	6	WW
T0106	T01	yes	YES	5	4	1	3	3.5	60	10	52	0.02	0.78	16	1.33333	75	366.094	3	8	WWHR
T0107	T01	yes	YES	5	2	5	5	0	100	50	40	0.01	0.73	13	NA	0	221.1	5	9.5	WW
T0201	T02	yes	NO	5	6	1	1	2	0	10	52	0.07	1.25	4	1.33333	0	2223.28	NA	12	WAY
T0202	T02	yes	NO	5	8	1	1	0	100	90	39.5	0.05	1.5	2	1	0	1076.4	1	7.5	WAY
T0203	T02	yes	NO	5	3	1	1	3	100	85	32	0	1.2	4	NA	50	1489.2	1	11	WAY
T0204	T02	yes	NO	5	1	10	10	2	90	95	42	0	1.2	4	NA	100	851.76	NA	12	WHR
T0205	T02	yes	YES	5	8	10	10	2.5	90	70	36	0	0.6	9	NA	100	409.5	NA	7	WHR
T0301	T03	yes	YES	8	3	6	6	11	100	95	47.5	0.01	0.7	1	NA	100	168.175	2	6	WW
T0302	T03	yes	YES	8	3	6	6	4	100	80	36.5	0.02	0.83	6	1	100	359.04	2	9	WW
T0303	T03	yes	YES	8	3	1	3	15	100	60	32	0.03	1.03	2	NA	50	810.26	NA	13	WWHR
T0304	T03	yes	YES	8	2	4	4	0	100	5	48	0.05	0.76	7	NA	0	317.016	2	6	WW
T0305	T03	yes	YES	8	5	4	4	8	100	40	43	0.04	0.83	6	1	50	365.94	2	6	WW
T0306	T03	yes	YES	8	8	4	4	10	100	60	37	0.06	0.95	5	1.25	100	1170.12	NA	10	WAY
T0307	T03	yes	YES	8	6	6	6	4	100	20	43	0.06	1.17	9	1	100	729.98	2	8	WWHR
T0401	T04	no	NO	5	4	1	4	4	1	0	45	0.06	1.13	3	1.5	100	405.275	1	8	WAY
T0402	T04	no	NO	5	4	1	4	4	30	30	57	0.13	1.06	3	1.5	100	286.875	1	9	WAY
T0403	T04	no	NO	5	3	1	4	4	50	0	45	0.03	1.27	4	1	100	987.658	1	9.5	WAY
T0404	T04	no	NO	5	3	1	6	2.1	100	40	41	0	0.6	10	NA	100	423.15	1	7.5	WWHR
T0405	T04	no	NO	5	2	1	6	4	100	5	53	0.01	0.88	4	NA	100	291.9	1	6	WWHR
T0406	T04	no	NO	5	1	1	6	4	100	80	50	0.01	0.85	5	NA	52.5	378.42	1	7.5	WWHR
T0501	T05	no	NO	0	2	2	2	3	90	30	56	0.04	1.18	7	1	0	646.38	10	7	WAY
T0502	T05	no	NO	0	6	15	15	1	120	95	44	0.09	0.75	4	1.5	0	595.976	1	12	WAY
T0503	T05	no	NO	0	5	15	15	0	140	15	36.5	0.08	0.75	7	1.4	0	315.495	20	11	WAY
T0601	T06	yes	YES	10	4	NA	NA	28	140	90	21.5	0.02	0.42	3	NA	50	182.7	NA	6	WWHR
T0602	T06	yes	YES	10	6	1	NA	8	100	80	44	0.05	0.9	5	NA	5	739.5	NA	8	WWHR
T0603	T06	yes	NO	10	1	15	15	4	200	0.5	30.5	0.07	0.9	4	1	0	1281	NA	8	WWHR
T0604	T06	yes	NO	10	3	NA	NA	2	100	95	45	0.02	0.95	2	NA	0	246.28	NA	7	WWHR
T0605	T06	yes	NO	10	3	NA	NA	0	0	85	39	0	0.6	2	NA	0	714	NA	10	WHR
T0606	T06	yes	NO	10	4	NA	NA	8	130	15	47	0.03	1	2	NA	50	225	NA	10	WWHR

## Sheet: BankSpRichBergerParkerIndex
DitchID	BankID	SiteID	DitchInAES	TempConnectivity	DitchOption	Aspect	PercentHedge	MarginWidth	BankWidth	BankSlope	ConnectivityPerDitch	Percent_shaded	Dredged	VegetationCut	QuadSize	AvgWaterDepth	PercentArable	DitchArea	TempConnectivity	BergerParkerIndex
E0101	E0101B	E01	YES	WHR	yes	N	0	0	1.3	40	1	10	37	4	13	0	0	142.545	WHR	1.11111
E0204	E0204B	E02	NO	WW	no	E	0	0	1	15	3	70	20	5	10	0.02	0	713	WW	3.33333
O0505	O0505A	O05	YES	WHR	yes	W	100	6	2	40	2	85	20	2	20	0.12	100	972.125	WHR	2.63158
O0506	O0506B	O05	YES	WW	yes	N	0	6	1.8	43	4	0	6	2	18	0.02	100	626	WW	1.17647
R0201	R0201B	R02	NO	WAY	no	SE	0	0	1.1	60	6	20	10	5	11	0.14	0	558.96	WAY	2.85714
R0204	R0204A	R02	NO	WAY	no	SE	0	1	2.3	55	4	0	15	1	23	0.1	0	1119.96	WAY	3.33333
R0205	R0205B	R02	NO	WW	no	NW	0	5	2	25	2	0	10	4	20	0.01	100	1037.85	WW	5
E0205	E0205A	E02	NO	WW	no	W	100	0	1	30	3	50	20	0	10	0.01	0	161.37	WW	2.5
R0206	R0206A	R02	NO	WW	no	SW	80	0	5	40	1	80	10	6	50	0.02	100	330.48	WW	2.5
R0208	R0208B	R02	NO	WAY	no	NE	100	1	1	44	4	70	10	5	10	0.08	100	307.09	WAY	5
R0402	R0402B	R04	NO	WW	no	E	0	3	1.4	36	4	0	50	50	14	0	100	406.822	WW	1.25
R0403	R0403B	R04	NO	WW	no	NE	0	3	2.3	38	3	30	50	50	23	0.05	0	515.45	WW	1.66667
R0405	R0405A	R04	NO	WW	no	S	0	0	1.4	24	1	20	50	50	14	0	0	108.5	WW	2.85714
R0406	R0406B	R04	NO	WAY	no	N	100	6	1.1	58	6	80	2	2	11	0.07	100	250.8	WAY	4
R0407	R0407B	R04	NO	WAY	no	E	0	0	1.1	36	6	90	2	2	11	0.01	0	401.76	WAY	1.81818
R0601	R0601B	R06	NO	WWHR	no	N	0	16	0.9	34	2	0	15	15	9	0.1	0	102.375	WWHR	1.26582
R0602	R0602B	R06	NO	WAY	no	N	80	0	0.9	66	3	30	30	30	9	0.15	0	1462.5	WAY	2.77778
E0206	E0206A	E02	NO	WW	no	SW	0	0	1.5	24	4	10	20	0	15	0.02	0	193.2	WW	1.53846
R0603	R0603A	R06	NO	WAY	no	W	90	3	1.7	20	4	40	30	30	17	0.3	0	1556.1	WAY	2
R0604	R0604A	R06	NO	WWHR	no	W	0	8	0.5	56	3	0	25	25	5	0.17	0	60	WWHR	1.17647
R0701	R0701B	R07	NO	WAY	no	E	0	2	0.7	29	3	10	40	1	7	0.03	100	163.8	WAY	2.5
R0702	R0702A	R07	NO	WWHR	no	S	100	0	1	31	5	80	40	1	10	0	0	131.3	WWHR	3.33333
R0703	R0703A	R07	NO	WWHR	no	W	0	0	2.5	44	10	0	10	1	25	0.19	0	1150.8	WWHR	5
R0704	R0704B	R07	NO	WHR	no	E	0	2	0.9	28	4	0	40	1	9	0.02	100	132	WHR	2
R0705	R0705B	R07	NO	WWHR	no	N	0	0	1	47	7	0	40	1	10	0.02	0	103.95	WWHR	1.25
R0706	R0706B	R07	NO	WWHR	no	N	100	0	0.9	32	2	60	40	1	9	0.12	0	97.614	WWHR	1.42857
R0801	R0801A	R08	NO	WWHR	no	S	100	0	1.4	51	2	70	8	8	14	0.02	0	373.1	WWHR	4
R0802	R0802B	R08	NO	WWHR	no	N	0	0	1.5	60	3	0	8	8	15	0.04	0	361.075	WWHR	5
E0207	E0207A	E02	NO	WW	no	S	0	0	1.2	28	4	0	20	0	12	0.02	0	51.975	WW	1.42857
R0901	R0901B	R09	NO	WAY	no	W	90	1	1.5	37	1	40	50	50	15	0.04	100	715.008	WAY	3.33333
R0902	R0902B	R09	NO	WWHR	no	SE	0	0.5	1.5	42	5	30	2	2	15	0.04	100	539.09	WWHR	1.33333
R0903	R0903A	R09	NO	WAY	no	SW	0	0	1.7	43	2	40	10	10	17	0.05	100	466.44	WAY	5
R0907	R0907A	R09	NO	WHR	no	W	0	0	1.4	23	2	0	50	50	14	0	0	96.9	WHR	1.53846
R0908	R0908A	R09	NO	WAY	no	W	0	0	1.5	34	3	0	6	6	15	0.08	0	258.524	WAY	1.81818
R0909	R0909B	R09	NO	WWHR	no	N	0	1	1.5	43	2	0	20	20	15	0	0	961.4	WWHR	1.42857
R0910	R0910A	R09	NO	WAY	no	S	100	0	2	32	6	70	5	5	20	0.05	0	606.985	WAY	3.33333
E0209	E0209B	E02	NO	WWHR	no	NE	0	0	0.5	31	4	10	20	0	5	0.07	0	193.463	WWHR	4
T0101	T0101A	T01	NO	WW	yes	NW	0	0	1.2	44	2	30	2	2	12	0.05	0	227.205	WW	3.33333
T0102	T0102B	T01	YES	WW	yes	E	100	0	1.3	58	3	60	4	4	13	0.02	0	142.694	WW	1.42857
T0103	T0103B	T01	YES	WW	yes	N	100	0	1	60	2	60	5	5	10	0	100	129.48	WW	3.33333
T0105	T0105B	T01	YES	WW	yes	SE	0	0	1.3	38	2	30	4	4	13	0	0	115.92	WW	2.22222
T0106	T0106B	T01	YES	WWHR	yes	N	0	1.5	1.2	42	4	0	3	1	12	0.02	100	366.094	WWHR	5
T0107	T0107A	T01	YES	WW	yes	W	100	0	1.5	40	2	60	5	5	15	0.01	0	221.1	WW	6.66667
T0201	T0201A	T02	NO	WAY	yes	NW	0	2	4	54	6	0	1	1	40	0.07	0	2223.28	WAY	1.53846
T0202	T0202A	T02	NO	WAY	yes	W	100	0	2.5	31	8	90	1	1	25	0.05	0	1076.4	WAY	3.33333
T0203	T0203B	T02	NO	WAY	yes	S	0	1	2	32	3	90	1	1	20	0	100	1489.2	WAY	2.22222
T0204	T0204B	T02	NO	WHR	yes	N	0	1	1.75	42	1	0	10	10	17.5	0	100	851.76	WHR	1.05263
E0301	E0301B	E03	NO	WAY	no	NE	0	0	1.2	30	2	0	1	1	12	0.15	0	531.36	WAY	4
T0205	T0205A	T02	YES	WHR	yes	W	0	0.5	2.3	28	8	0	10	10	23	0	100	409.5	WHR	2.5
T0301	T0301A	T03	YES	WW	yes	NW	0	6	1.2	40	3	20	6	6	12	0.01	100	168.175	WW	3.33333
T0302	T0302B	T03	YES	WW	yes	NE	0	2	1.2	41	3	10	6	6	12	0.02	100	359.04	WW	1.33333
T0303	T0303B	T03	YES	WWHR	yes	SE	100	0	1.5	32	3	90	3	1	15	0.03	0	810.26	WWHR	2.5
T0304	T0304A	T03	YES	WW	yes	SW	100	0	2	38	2	70	4	4	20	0.05	0	317.016	WW	3.33333
T0305	T0305A	T03	YES	WW	yes	W	100	2	1	38	5	40	4	4	10	0.04	0	365.94	WW	4
T0306	T0306B	T03	YES	WAY	yes	NE	100	6	2	40	8	60	4	4	20	0.06	100	1170.12	WAY	3.33333
T0307	T0307B	T03	YES	WWHR	yes	E	0	3	2.5	40	6	10	6	6	25	0.06	100	729.98	WWHR	2.5
T0401	T0401A	T04	NO	WAY	no	S	1	2	1.5	41	4	0	4	1	15	0.06	100	405.275	WAY	2.5
T0402	T0402A	T04	NO	WAY	no	W	30	2	1.5	50	4	0	4	1	15	0.13	100	286.875	WAY	1.66667
E0401	E0401A	E04	NO	WWHR	no	S	100	0	1	42	2	0	5	1	10	0.02	0	306	WWHR	1.25
T0403	T0403A	T04	NO	WAY	no	S	0	2	2.2	40	3	0	4	1	22	0.03	100	987.658	WAY	2.85714
T0404	T0404A	T04	NO	WWHR	no	SE	100	0	1.5	42	3	80	6	1	15	0	100	423.15	WWHR	4
T0405	T0405B	T04	NO	WWHR	no	NE	0	2	1.1	42	2	5	6	1	11	0.01	100	291.9	WWHR	1.17647
T0406	T0406B	T04	NO	WWHR	no	NE	0	2	1	48	1	0	6	1	10	0.01	100	378.42	WWHR	1.53846
T0501	T0501B	T05	NO	WAY	no	E	0	3	1.8	56	2	5	2	2	18	0.04	0	646.38	WAY	3.33333
T0502	T0502A	T05	NO	WAY	no	SW	100	0.5	0.9	48	6	95	15	15	9	0.09	0	595.976	WAY	1.42857
T0503	T0503A	T05	NO	WAY	no	NW	100	0	1.2	35	5	30	15	15	12	0.08	0	315.495	WAY	4
T0603	T0603A	T06		WWHR	yes	SW	100	2	1.6	32	1	10	15	15	16	0.07	0	1281	WWHR	5
E0403	E0403A	E04	NO	WWHR	no	SW	100	0	1.5	44	4	40	5	1	15	0.02	0	691.02	WWHR	3.7037
E0103	E0103B	E01	YES	WHR	yes	E	0	0	1.5	30	2	30	37	4	15	0	0	106.175	WHR	1.25
E0501	E0501B	E05	NO	WW	no	NW	100	0	1.2	38	3	80	15	1	12	0	0	156.75	WW	2
E0502	E0502A	E05	NO	WW	no	SW	0	0.5	0.75	32	4	0	15	1	7.5	0	0	142.5	WW	2.5
E0503	E0503B	E05	NO	WW	no	NW	0	0.5	1.75	54	4	0	15	1	17.5	0	0	265	WW	3.33333
E0504	E0504B	E05	NO	WW	no	NE	0	0.5	1.5	32	3	5	15	1	15	0.03	0	253.8	WW	1.49254
E0505	E0505A	E05	NO	WW	no	S	100	4	0.5	30	3	70	36	1	5	0.01	0	224.46	WW	2
E0601	E0601B	E06	NO	WAY	no	NE	100	0.5	0.5	44	2	90	10	1	5	0.02	100	104.88	WAY	1.33333
E0602	E0602A	E06	NO	WWHR	no	S	50	0.5	0.9	48	3	90	10	1	9	0.03	100	360	WWHR	1.66667
E0603	E0603B	E06	NO	WWHR	no	N	0	1	0.9	46	4	0	10	1	9	0.02	100	109.076	WWHR	3.33333
E0604	E0604A	E06	NO	WAY	no	SW	100	0	1.4	38	6	30	10	1	14	0.03	100	551.237	WAY	3.33333
E0605	E0605A	E06	NO	WAY	no	NW	100	0	1	48	4	0	1	1	10	0	0	21.777	WAY	3.33333
E0104	E0104B	E01	YES	WHR	yes	N	0	0	1.3	46	4	40	37	4	13	0	0	518.4	WHR	1.25
E0606	E0606B	E06	NO	WW	no	NE	100	0.5	1.7	32	5	60	10	1	17	0	100	627	WW	1.66667
I0301	I0301A	I03	YES	WAY	yes	S	0	0	2.2	42	3	20	2	2	22	0.13	0	1054.69	WAY	2.85714
I0302	I0302B	I03	YES	WWHR	yes	W	0	1.5	4	28	5	0	1	1	40	0.08	0	1236.12	WWHR	4
I0303	I0303A	I03	YES	WWHR	yes	NE	100	6	1.7	25	2	70	10	1	17	0	100	292.6	WWHR	4
I0304	I0304B	I03	YES	WHR	yes	SW	0	7	1.2	50	2	10	55	1	12	0.07	100	1147.5	WHR	5
I0305	I0305A	I03	YES	WAY	yes	E	100	0	1.2	32	1	60	2	2	12	0	0	109.515	WAY	2.85714
I0306	I0306A	I03	YES	WAY	yes	N	100	0	2.3	48	4	60	2	2	23	0	100	604.5	WAY	5
I0401	I0401A	I04	NO	WW	no	NW	100	2	1.5	40	4	95	48	48	15	0.01	55	646.25	WW	2
I0503	I0503B	I05	NO	WWHR	no	NW	0	0	2	38	4	0	1	1	20	0.19	100	1539	WWHR	1.26582
E0105	E0105A	E01	YES	WHR	yes	S	100	0	1.3	66	3	70	37	4	13	0.02	0	379.68	WHR	2.5
I0504	I0504B	I05	NO	WWHR	no	N	0	0	1.6	50	2	0	10	10	16	0.01	100	416.07	WWHR	1.66667
I0507	I0507B	I05	NO	WWHR	no	NE	60	7	7	52	3	80	13	13	70	0.16	100	1438.96	WWHR	5
I0508	I0508A	I05	NO	WWHR	no	NW	0	2	0.75	50	4	0	5	5	7.5	0.34	0	1732.5	WWHR	1.25
I0509	I0509A	I05	NO	WWHR	no	S	0	6	2.7	48	8	0	13	13	27	0.53	100	4920	WWHR	3.33333
I0511	I0511B	I05	NO	WWHR	no	E	50	6	1.5	50	4	0	13	13	15	0.06	100	1186.5	WWHR	2.5
I0601	I0601A	I06	NO	WAY	yes	SE	0	0.5	2.4	60	6	40	4	4	24	0.15	100	2344.12	WAY	1.53846
I0602	I0602B	I06	YES	WWHR	yes	E	100	0.5	3	42	6	40	2	2	30	0.07	100	1124.37	WWHR	5
I0603	I0603A	I06	NO	WHR	yes	S	100	5	2	55	6	60	28	28	20	0.14	100	465.3	WHR	2.5
I0604	I0604A	I06	YES	WAY	yes	W	100	0	1.2	30	5	80	2	2	12	0.33	0	401.555	WAY	2.5
E0107	E0107A	E01	YES	WHR	yes	NE	100	0	1.6	32	4	90	37	4	16	0.02	0	349.65	WHR	1.42857
I0605	I0605B	I06	YES	WWHR	yes	NW	0	0	0.9	30	2	0	28	4	9	0.09	0	783.37	WWHR	1.11111
I0606	I0606A	I06	YES	WAY	yes	SE	0	4	2.2	50	3	10	28	4	22	0.29	100	11918.7	WAY	4
I0701	I0701B	I07	NO	WAY	no	E	100	6	0.6	45	4	80	20	20	6	0.09	100	611.325	WAY	1.66667
I0702	I0702B	I07	NO	WWHR	no	E	100	0.5	1.1	50	3	90	3	3	11	0.05	100	447.2	WWHR	1.66667
I0703	I0703B	I07	NO	WAY	no	E	0	0	3	38	6	0	4	4	30	0.13	100	498.697	WAY	2
I0704	I0704A	I07	NO	WAY	no	S	0	0.5	1.3	50	3	30	50	1	13	0.04	100	632.4	WAY	2.5
I0705	I0705A	I07	NO	WAY	no	S	20	3	2.7	38	2	0	50	50	27	0.22	100	1905.7	WAY	5
I0706	I0706A	I07	NO	WAY	no	S	20	0	2.5	44	2	0	3	3	25	0.2	0	1795.6	WAY	1.66667
I0801	I0801A	I08	NO	WAY	no	S	0	2.5	1.4	45	7	0	3	3	14	0.4	0	1582.88	WAY	1.11111
I0802	I0802B	I08	NO	WAY	no	NE	0	2	0.8	42	8	0	3	3	8	0.47	0	1183.88	WAY	1
E0108	E0108A	E01	YES	WWHR	yes	W	100	0	1.1	48	4	90	37	4	11	0.04	0	223.746	WWHR	4
I0803	I0803B	I08	NO	WAY	no	NE	100	1.5	0.8	45	10	60	3	3	8	0.2	0	91.125	WAY	1.25
I0804	I0804B	I08	NO	WAY	no	N	0	2	1	20	4	0	2	2	10	0.08	0	429.069	WAY	2
I0805	I0805A	I08	NO	WAY	no	SE	0	0	0.7	35	4	0	2	2	7	0.13	0	1000.8	WAY	1.11111
I0806	I0806A	I08	NO	WHR	no	SW	100	1	1.4	25	8	70	8	8	14	0	0	146.438	WHR	2.85714
O0101	O0101A	O01	NO	WWHR	no	SW	100	0	0.7	40	3	80	11	11	7	0.08	0	117.5	WWHR	2.5
O0102	O0102B	O01	NO	WWHR	no	NE	0	0	1.2	48	2	20	11	11	12	0.02	0	97.5	WWHR	5
O0201	O0201B	O02	NO	WWHR	no	NE	75	0	1.5	42	3	90	16	2	15	0.02	100	134.062	WWHR	3.33333
O0202	O0202A	O02	NO	WWHR	no	NW	100	0	1	40	3	0	16	2	10	0.02	100	242.165	WWHR	4
O0203	O0203A	O02	NO	WWHR	no	SE	0	6	1.7	32	3	50	16	2	17	0.02	100	202.5	WWHR	3.33333
E0201	E0201A	E02	NO	WW	no	SW	100	9	1.8	40	1	40	20	5	18	0.02	100	377.625	WW	5
O0204	O0204B	O02	NO	WWHR	no	N	0	0	0.9	40	3	0	16	2	9	0.07	100	321.75	WWHR	3.33333
O0301	O0301A	O03	YES	WAY	yes	SE	0	0	2	45	4	80	15	15	20	0.35	0	4573.8	WAY	2.85714
O0302	O0302B	O03	YES	WAY	yes	NE	0	0	1.25	44	2	5	15	15	12.5	0.15	100	1470.15	WAY	1.36986
O0303	O0303B	O03	YES	WAY	yes	E	0	0	1.8	60	2	0	20	1	18	0.16	0	1745.28	WAY	3.33333
O0304	O0304B	O03	YES	WAY	yes	N	0	5	1.2	30	4	60	6	6	12	0.2	100	380.938	WAY	1.42857
O0305	O0305A	O03	YES	WWHR	yes	W	0	6	2	42	3	0	6	6	20	0.2	100	1564.65	WWHR	5
O0306	O0306A	O03	YES	WAY	yes	W	30	0	2.5	38	2	0	20	1	25	0.2	0	3901.41	WAY	6.66667
O0307	O0307A	O03	YES	WAY	yes	S	100	0	4	58	3	85	15	1	40	0.25	0	1824.74	WAY	2.5
O0308	O0308B	O03	YES	WW	yes	N	100	1	2.5	38	3	60	20	20	25	0.21	0	2933.55	WW	1.66667
E0202	E0202B	E02	NO	WW	no	N	0	0	2.3	44	4	25	20	0	23	0.03	0	219.863	WW	2.85714
O0310	O0310B	O03	YES	WHR	yes	E	0	6	2.2	38	3	0	12	12	22	0.07	100	902.46	WHR	2
O0311	O0311B	O03	YES	WAY	yes	E	60	0	2	58	4	70	1	1	20	0.14	100	1274.49	WAY	4
O0312	O0312B	O03	NO	WWHR	yes	N	0	9	2	54	2	0	2	2	20	0.12	100	1290.24	WWHR	2.5
O0313	O0313B	O03	YES	WWHR	yes	E	0	21	1.5	54	2	0	12	12	15	0.05	100	2450	WWHR	2.85714
O0314	O0314A	O03	NO	WWHR	yes	S	30	0	2.3	48	3	30	1	1	23	0.11	0	1287	WWHR	3.33333
O0401	O0401B	O04	NO	WAY	no	NE	0	2	1.2	68	3	20	22	22	12	0.08	100	123.256	WAY	3.33333
O0402	O0402B	O04	NO	WAY	no	NW	0	2	0.75	46	4	30	22	22	7.5	0	100	317.75	WAY	1.17647
O0403	O0403B	O04	NO	WHR	no	E	80	2	0.6	42	2	70	22	22	6	0	100	45.57	WHR	1.5873
O0404	O0404A	O04	NO	WAY	no	SW	50	2	1.2	52	5	0	1	1	12	0.01	100	807.675	WAY	4
E0203	E0203B	E02	NO	WW	no	NE	0	0	1.1	20	0	10	20	0	11	0.02	0	258	WW	2.85714
O0407	O0407A	O04	NO	WAY	no	SE	100	6	1.5	35	3	80	2	2	15	0.11	100	632	WAY	2.85714
O0408	O0408B	O04	NO	WAY	no	NW	0	2	3	36	3	0	22	22	30	0.02	100	454.212	WAY	3.33333
O0409	O0409A	O04	NO	WAY	no	W	0	5	2	41	6	0	22	22	20	0.03	100	838.8	WAY	2.22222
O0410	O0410A	O04	NO	WAY	no	W	100	1	1.75	30	3	90	22	22	17.5	0.01	100	1272.29	WAY	2.5
O0411	O0411B	O04	NO	WAY	no	N	0	2	1.5	38	5	20	22	22	15	0.03	100	510.86	WAY	1.81818
O0501	O0501A	O05	YES	WAY	yes	W	0	6.5	2.3	38	6	80	6	2	23	0.07	100	658.35	WAY	5
O0502	O0502A	O05	NO	WAY	yes	SE	0	0	2.5	50	8	5	3	3	25	0.15	0	288.75	WAY	5
O0503	O0503B	O05	YES	WAY	yes	E	0	7.9	4.8	45	5	0	6	2	48	0.57	100	2450.88	WAY	2.5
O0504	O0504B	O05	YES	WW	yes	N	0	6	1.6	33	5	10	10	3	16	0.02	100	412.825	WW	2.5

## Sheet: InvCommunityData
DitchID	SiteID	TempConnectivity	DitchOption	DitchInAES	DitchArea	Length_time_in_AES	ConnectivityPerDitch	Dredged	VegetationCut	totalMarginwidth	PercentHedge	Percent_shaded	AvgWaterDepth	AvgFreeboard	AvgBankAngle	PercentArable	AvgCond	AvgpH	AvgTurbidity	AvgNitrate	AvgPhosphate	Aeshni	AgaBip	AgabSp	AgaDid	AgaPal	AgapSp	AgaStu	AlaMut	AmpSul	AnaBip	AnaGlo	AnaLim	AnaNer	AniLeu	AniVor	AnoCla	AnoSp	AseAqu	Aselli	BaeRho	BaeVer	BatCon	BitTen	BraSub	CaeLuMa	CaeRiv	CalSpl	CalVir
E0209	E02	TEMP	no	NO	193.463	12	4	20	0	0	100	20	0.07	0.25	24.5	0	590	7.95	1	2.19433	4.16167	0	0	0	0	0	0	0	0	0	0	0	0	0	0	0	1	0	0	0	0	0	0	0	0	0	0	0	0
E0301	E03	PERM	no	NO	531.36	5	2	1	1	0	0	0	0.15	0.68	20	0	797	7.64	1.33	1.18333	1.37667	0	0	1	0	0	0	0	0	0	0	0	1	0	0	0	1	1	2	0	0	0	1	0	0	0	0	0	0
I0503	I05	TEMP	no	NO	1539	9	4	1	1	0	30	0	0.19	1.41	53	100	756.75	7.48	1	8.25	1.965	0	0	0	0	0	0	0	0	0	0	0	0	0	0	0	0	1	0	0	0	0	0	0	0	0	0	0	0
I0507	I05	TEMP	no	NO	1438.96	9	3	13	13	13.5	60	20	0.16	1.4	60	100	618.33	7.78	1.67	5.5	0.39	0	1	1	0	1	0	0	0	0	0	0	0	0	0	0	0	0	0	0	0	0	2	2	0	0	0	0	0
I0508	I05	TEMP	no	NO	1732.5	9	4	5	5	4	90	50	0.34	0.74	36	0	677	7.86	1.75	1.91667	0.49	0	0	0	0	0	0	0	0	0	0	0	1	1	0	1	1	0	3	0	0	0	0	1	0	1	0	2	0
I0509	I05	TEMP	no	NO	4920	9	8	13	13	11	0	0	0.53	1.6	52	100	679.33	7.44	3	2.55	1.7075	0	0	1	0	1	0	0	0	0	0	1	1	0	0	0	0	0	2	0	0	0	1	0	0	0	0	0	0
I0601	I06	PERM	yes	NO	2344.12	10	6	4	4	6.5	100	50	0.15	1.53	57	50	794.33	7.27	2	3.975	2.4975	0	1	1	1	0	0	0	0	0	0	0	0	0	0	0	0	0	0	0	0	0	1	1	0	0	0	0	0
I0604	I06	PERM	yes	YES	401.555	10	5	2	2	1	100	30	0.33	0.68	32	0	660.25	7.75	1	3.71667	1.11833	0	0	0	0	0	2	1	0	0	0	0	0	0	0	2	0	0	3	0	0	0	0	0	0	0	0	0	0
I0606	I06	PERM	yes	YES	11918.7	10	3	28	4	8	100	40	0.29	1.46	44	50	630	7.97	1.25	2.85	1.59	0	0	0	0	0	0	0	0	0	0	0	0	0	0	0	0	0	0	0	0	2	0	0	0	0	0	1	0
I0701	I07	PERM	no	NO	611.325	17	4	20	20	10	100	60	0.09	0.57	47.5	100	561.33	8.15	1	2.3	1.71	0	0	0	0	0	0	0	1	0	0	0	0	0	0	0	0	0	0	0	1	0	0	0	0	0	0	0	0
I0705	I07	PERM	no	NO	1905.7	17	2	50	50	10	20	0	0.22	1.5	43.5	100	653	8.16	2	5.16667	0.861667	0	0	0	0	0	0	0	0	0	0	0	0	0	2	0	0	0	0	0	1	0	0	0	0	0	1	2	0
I0801	I08	PERM	no	NO	1582.88	10	7	3	3	5.5	0	0	0.4	0.71	44.5	0	726	8.19	1.5	1.33333	2.98333	0	0	0	0	0	0	0	0	0	0	0	2	0	0	3	0	0	3	0	0	0	0	2	0	0	0	0	0
I0803	I08	PERM	no	NO	91.125	10	10	3	3	11.5	100	30	0.2	0.58	35	0	797.5	7.92	1.5	1.36667	10.54	0	0	0	0	0	0	0	0	0	0	0	0	0	0	3	0	0	3	1	0	0	0	2	0	0	0	0	0
O0301	O03	PERM	yes	YES	4573.8	12	4	15	15	1	0	40	0.35	0.96	46.5	0	1176.25	7.68	2	0.883333	1.68833	0	0	0	0	0	0	0	0	0	0	0	1	0	0	0	0	0	3	0	0	0	0	0	0	0	0	0	0
O0303	O03	PERM	yes	YES	1745.28	12	2	20	1	0	30	0	0.16	1.28	53	50	1372.75	7.36	3.5	3.28333	1.99	0	1	0	0	0	0	0	0	0	0	0	3	0	0	0	1	0	3	0	0	0	0	0	0	0	0	0	0
O0304	O03	PERM	yes	YES	380.938	12	4	6	6	5	0	70	0.2	0.93	34	50	852.5	8.11	1	2.375	9.75	0	0	0	0	0	0	0	0	0	0	0	0	0	0	0	0	0	1	0	2	1	1	0	1	1	0	0	1
O0305	O03	TEMP	yes	YES	1564.65	12	3	6	6	12	100	10	0.2	1.41	45	100	1240	7.8	1	0.375	1.00833	0	0	0	0	0	0	0	0	0	0	0	1	0	0	2	0	0	0	0	0	0	2	2	0	0	0	1	0
O0306	O03	PERM	yes	YES	3901.41	12	2	20	1	0	30	0	0.2	1.65	44	0	1214.67	7.62	3.67	1.275	0.87	0	1	1	0	0	0	0	0	0	0	0	1	0	1	0	1	0	3	0	0	0	2	0	0	0	0	0	0
O0307	O03	PERM	yes	YES	1824.74	12	3	15	1	0	100	15	0.25	1.4	58	0	1289.75	7.89	1	2.31667	0.43	0	0	0	0	0	0	0	0	0	1	0	0	0	0	1	0	1	2	0	0	0	0	0	0	0	0	0	0
O0308	O03	TEMP	yes	YES	2933.55	12	3	20	20	6	100	70	0.21	1.55	36	50	886	7.34	1.25	1.45	1.845	0	0	1	0	0	0	1	0	0	0	0	0	0	0	0	0	0	0	0	0	0	0	0	0	0	0	0	0
O0311	O03	PERM	yes	YES	1274.49	12	4	1	1	6	60	20	0.14	1.5	58	100	703.75	8.22	2	1.3	2.97667	0	0	0	0	0	0	0	0	0	0	0	0	0	0	3	0	0	2	0	0	0	0	1	0	0	0	0	0
O0312	O03	TEMP	yes	NO	1290.24	12	2	2	2	9	30	5	0.12	1.4	47	50	715.5	8.09	1.75	1.88333	1.41333	0	0	0	0	0	0	0	0	0	0	0	1	0	0	2	0	0	3	0	1	1	0	3	0	0	0	0	0
O0313	O03	TEMP	yes	YES	2450	12	2	12	12	39	0	0	0.05	1.22	54	100	877.33	7.99	1.67	0	1.925	0	0	1	0	0	0	0	0	0	0	0	0	0	0	2	0	0	2	0	0	0	0	2	0	0	0	0	0
O0314	O03	TEMP	yes	YES	1287	12	3	1	1	6	30	15	0.11	1.63	48	50	727.25	8.19	1.75	1.2	2.7825	0	0	0	0	0	0	0	0	0	0	0	0	0	0	2	0	0	2	0	0	0	0	2	0	0	0	0	0
O0401	O04	PERM	no	NO	123.256	10	3	22	22	9	100	30	0.08	0.86	57	50	605.75	8.1	1.5	1.65	2.36	0	0	0	0	0	0	0	0	0	0	0	0	0	0	0	0	0	0	0	1	0	0	0	0	0	0	0	0
O0407	O04	PERM	no	NO	632	10	3	2	2	7.5	100	0	0.11	0.9	35	100	628.33	8.01	1.67	1	0.995	0	0	0	0	0	0	0	0	0	0	0	0	0	0	3	0	0	3	0	0	0	0	0	0	0	0	0	0
O0408	O04	PERM	no	NO	454.212	10	3	22	22	3.5	0	0	0.02	1	38	100	783.33	8	1.33	4.21667	6.21333	0	0	0	0	1	0	0	0	0	0	1	0	0	0	0	0	0	0	0	0	0	0	0	0	0	0	0	0
O0409	O04	PERM	no	NO	838.8	10	6	22	22	5	50	0	0.03	0.97	39.5	50	613.5	8.21	2	3.55	0.435	0	0	1	0	1	0	0	0	0	0	1	0	0	0	0	0	0	0	0	0	0	0	0	0	0	0	0	0
O0502	O05	PERM	yes	NO	288.75	7	8	3	3	0	100	30	0.15	0.83	40	0	712	7.89	1.5	1.6	4.42667	1	0	0	0	0	0	0	0	0	0	0	0	0	0	2	0	0	1	1	0	0	0	2	0	0	0	0	0
O0503	O05	PERM	yes	YES	2450.88	7	5	6	2	15.4	0	0	0.57	1.38	35.5	100	715.33	7.97	1.67	5.41667	1.495	0	0	1	0	0	0	0	0	0	0	0	0	0	0	0	1	0	1	0	0	0	0	0	0	0	0	0	0
R0201	R02	PERM	no	NO	558.96	11	6	10	5	0	0	30	0.14	0.8	55	0	1449.75	7.93	1.75	0.983333	0.645	0	1	0	0	0	0	0	0	0	0	0	0	0	0	0	0	0	3	1	0	0	0	0	0	0	0	0	0
R0204	R02	PERM	no	NO	1119.96	11	4	15	1	2	100	40	0.1	1.56	52.5	50	1571.5	7.89	2.67	0.275	3.879	0	0	0	0	0	0	0	0	0	0	0	0	0	0	0	0	0	2	1	0	0	0	0	0	0	0	0	0
R0208	R02	PERM	no	NO	307.09	11	4	10	5	1	100	50	0.08	1	49	50	1442.5	7.84	1.67	0.516667	1.19	0	0	0	0	0	0	0	0	0	0	0	0	0	0	0	1	0	3	0	0	0	0	0	0	0	0	0	0
R0703	R07	TEMP	no	NO	1150.8	0	10	10	1	0	0	0	0.19	1.08	36	0	890.67	7.69	3	2.3	1.09167	0	1	0	0	0	0	0	0	0	0	0	0	0	0	0	0	0	3	0	0	0	0	0	0	0	0	0	0
R0706	R07	TEMP	no	NO	97.614	0	2	40	1	2	100	10	0.12	0.58	28.5	50	3157.75	8.05	3	0	19.05	0	0	0	0	0	0	0	0	0	0	0	0	0	0	0	0	0	0	0	0	0	0	0	0	0	0	0	0
R0801	R08	TEMP	no	NO	373.1	0	2	8	8	0	100	40	0.02	0.95	47.5	0	723.33	7.66	2	2.3	1.34833	0	1	0	0	1	0	0	0	0	0	1	0	0	0	0	2	0	3	0	0	0	0	0	0	0	0	0	0
R0802	R08	TEMP	no	NO	361.075	0	3	8	8	0	100	20	0.04	1.02	60	0	780.25	8.1	2.67	0.866667	0.828333	0	0	0	0	0	0	0	0	0	0	0	0	0	0	0	1	0	1	0	0	0	0	0	0	0	0	0	0
R0901	R09	PERM	no	NO	715.008	10	1	50	50	3	90	20	0.04	0.82	35	100	819.75	8.09	1.25	0.683333	4.235	0	0	0	0	0	0	0	0	0	0	0	0	0	0	0	0	0	2	0	1	0	0	0	0	0	0	0	0
R0902	R09	TEMP	no	NO	539.09	10	5	2	2	1	100	40	0.04	0.73	40	100	498.67	8.14	2.33	0	0.35	0	1	0	0	0	0	0	0	0	0	0	0	0	0	0	0	0	0	0	0	0	0	0	0	0	0	0	0
R0903	R09	PERM	no	NO	466.44	10	2	10	10	5	100	50	0.05	0.97	40.5	100	765.33	7.97	1	3.4	0.93	0	0	0	0	0	0	0	0	1	0	0	0	0	0	0	0	0	0	0	0	0	0	0	0	0	0	0	0
R0910	R09	PERM	no	NO	606.985	10	6	5	5	0	100	30	0.05	0.92	35	0	806.67	7.95	2	1.075	1.8175	0	0	0	0	0	0	0	0	0	0	0	0	0	0	0	0	0	3	0	0	0	3	1	0	0	0	0	0
T0201	T02	PERM	no	NO	2223.28	5	6	1	1	2	0	10	0.07	1.25	52	0	699	8.1	2	4.825	8.4025	0	0	0	0	0	0	0	0	0	0	1	0	0	0	0	0	0	2	0	2	1	0	0	0	0	0	0	0
T0304	T03	TEMP	yes	YES	317.016	8	2	4	4	0	100	5	0.05	0.76	48	0	738.25	8	1.5	1.36667	2.435	0	0	0	0	0	0	0	0	0	0	0	0	0	0	3	1	2	3	0	0	0	0	0	0	0	0	0	0
T0306	T03	PERM	yes	YES	1170.12	8	8	4	4	10	100	60	0.06	0.95	37	100	629.5	8.12	1	2.7	0.445	0	0	1	0	0	0	0	0	0	0	0	0	0	0	0	0	0	0	0	0	0	0	0	0	0	0	0	1
T0307	T03	TEMP	yes	YES	729.98	8	6	6	6	4	100	20	0.06	1.17	43	100	816	7.71	1	4.025	0.39	0	1	0	0	0	0	0	0	0	0	0	0	0	0	0	0	0	1	0	0	0	0	0	0	0	0	0	0
T0401	T04	PERM	no	NO	405.275	5	4	4	1	4	1	0	0.06	1.13	45	100	768.75	7.89	1	1.75	0.778333	0	0	0	0	0	0	0	0	0	0	1	0	0	0	0	0	0	0	0	0	0	0	0	0	0	0	0	0
T0402	T04	PERM	no	NO	286.875	5	4	4	1	4	30	30	0.13	1.06	57	100	772.25	8.02	1.5	0	3.05	0	0	0	0	0	0	0	0	0	0	1	0	0	0	0	0	0	0	0	0	0	0	0	0	0	0	0	0
T0403	T04	PERM	no	NO	987.658	5	3	4	1	4	50	0	0.03	1.27	45	100	775	7.98	1	1.46667	1.38233	0	0	0	0	0	0	0	0	0	0	1	0	0	0	0	0	0	2	0	0	0	0	0	0	0	0	0	0
T0601	T06	TEMP	yes	YES	182.7	10	4	NA	NA	28	140	90	0.02	0.42	21.5	50	828	8.05	1	6.35	0.2775	0	0	0	0	0	0	0	0	0	0	0	0	0	0	0	0	0	0	0	0	0	0	0	0	0	0	0	0
[truncated: 162 more columns]

## Sheet: ChannelPlantCommData
DitchID	SiteID	DitchOption	DitchInAES	Length_time_in_AES	ConnectivityPerDitch	VegetationCut	Dredged	totalMarginwidth	Percent_Hedge	Percent_shaded	AvgBankAngle	AvgWaterDepth	AvgFreeboard	Bottom_width_m	SppRich	PercentArable	DitchArea	QuadSize	TempConnectivity	Agr_cap	Agr_sto	ALG	Ali_plan	All_pet	Aln_glu	Alo_gen	Alo_pra	Ana_arv	Ang_syl	Ant_syl	Api_nod	Arc_lap	Arr_ela	Bar_vul	Bel_per	Ber_ere	BG	Bra_syl	Bro_ste	Cal_obt	Cal_pla	Cal_sep	Cal_Sep	Cal_spp	Cap_bur	Car_acu	Car_ama	Car_otr	Car_ova
E0101	E01	yes	YES	10	1	4	37	0	100	30	41	0	0.65	0.9	9	0	142.545	9	WHR	0	0	0	0	0	0	0	0	0	0	0	0	0	0	0	0	0	45	0	0	0	0	0	0	0	0	0	0	0	0
E0103	E01	yes	YES	10	2	4	37	0	100	70	33	0	0.5	0.6	3	0	106.175	6	WHR	0	0	0	0	0	0	0	0	0	0	0	0	0	0	0	0	0	5	0	0	0	0	0	0	0	0	0	0	0	0
E0104	E01	yes	YES	10	4	4	37	0	100	80	50	0	0.8	0.85	5	0	518.4	8.5	WHR	0	0	0	0	0	0	0	0	0	0	0	0	0	0	0	0	0	5	0	0	0	0	0	0	0	0	0	0	0	0
E0105	E01	yes	YES	10	3	4	37	0	100	30	57	0.02	0.7	0.7	12	0	379.68	7	WHR	0	0	0	0	0	0	0	0	0	0	0	0	0	0	0	0	0	5	0	0	0	0	0	0	0	0	0	0	0	0
E0107	E01	yes	YES	10	4	4	37	0	100	60	36	0.02	0.95	0.4	3	0	349.65	4	WHR	0	0	0	0	0	0	0	0	0	0	0	0	0	0	0	0	0	5	0	0	0	0	0	0	0	0	0	0	0	0
E0108	E01	yes	YES	10	4	4	37	0	100	80	40	0.04	0.6	0.75	7	0	223.746	7.5	WWHR	0	30	0	0	0	0	0	0	0	0	0	0	0	0	0	0	0	0	0	0	0	0	0	0	0	0	0	0	0	0
E0201	E02	no	NO	12	1	5	20	15	100	5	42	0.02	0.83	0.75	5	100	377.625	7.5	WW	0	0	0	0	0	0	0	0	0	0	0	0	0	0	0	0	0	25	0	0	0	0	0	0	0	0	0	0	0	0
E0202	E02	no	NO	12	4	0	20	0	0	15	40	0.03	0.58	1	9	0	219.863	10	WW	0	0	0	0	0	0	0	0	0	0	0	0	0	0	0	0	0	10	0	0	0	0	0	0	0	0	0	0	0	0
E0203	E02	no	NO	12	0	0	20	0	0	5	24	0.02	0.35	0.8	13	0	258	8	WW	0	55	0	0	0	0	0	0	0	0	0	0	0	0.5	0	0	0	5	0	0.5	0	0	0	0	0	0	0	0	0	0
E0204	E02	no	NO	12	3	5	20	0	0	70	22.5	0.02	0.5	1.4	6	0	713	14	WW	0	0	0	0	0.5	0	0	0	0	0	0	0	0	0	0	0	0	30	0	0	0	0	0	0	0	0	0	0	0	0
E0205	E02	no	NO	12	3	0	20	0	100	30	29	0.01	0.55	0.8	6	0	161.37	8	WW	0	0	0	0	0	0	0	0	0	0	0	0	0	0	0	0	0	10	0	0	0	0	0	0	0	0	0	0	0	0
E0206	E02	no	NO	12	4	0	20	0	0	15	16.5	0.02	0.4	1.1	9	0	193.2	11	WW	0	30	0	0	0	0	10	0	0	0	0	0	0	0	0	0	0	0	0	0	0	0	0	0	0	0	0	0	0	0
E0207	E02	no	NO	12	4	0	20	0	0	0	27	0.02	0.45	2	9	0	51.975	20	WW	0	0	0	0	0	0	0	0	0	0	0	0	0	0	0	0	0	20	0	0	0	0	0	0	0	0.5	0	0	0	0
E0209	E02	no	NO	12	4	0	20	0	100	20	24.5	0.07	0.25	0.7	4	0	193.463	7	WWHR	5	0	0	0	0	0	0	0	0	0	0	15	0	0	0	0	0	30	0	0	0	0	0	0	0	0	0	0	0	0
E0301	E03	no	NO	5	2	1	1	0	0	0	20	0.15	0.68	0.9	13	0	531.36	9	WAY	0	0	0	0	0	0	0	0	0	0	0	5	0	0	0	0	1	15	0	0	0	0	0	0	0	0	0	0	0	0
E0401	E04	no	NO	0	2	1	5	0.5	100	40	43	0.02	0.75	0.5	7	50	306	5	WWHR	0	0	0	0	0	0	0	0	0	0	0	35	0	5	0	0	0	20	0	0	0	0	0	0	0	0	0	0	0	0
E0402	E04	no	NO	0	1	1	5	1	100	90	53	0.02	1	0.3	5	50	183.6	3	WWHR	0	0	0	0	0	0	0	0	0	0	0	0	0	0	0	0	0	10	0	0	0	0	0	0	0	0	0	0	0	0
E0403	E04	no	NO	0	4	1	5	0.5	100	40	43	0.02	1	0.6	5	50	691.02	6	WWHR	0	0	0	0	0	0	0	0	0	0	0	0	0	0	0	0	0	30	0	0	0	0	0	0	0	0	0	0	0	0
E0405	E04	no	NO	0	4	1	5	0.5	100	95	44	0.04	0.75	0.6	4	100	372	6	WWHR	0	0	0	0	0	0	0	0	0	0	0	0	0	60	0	0	0	0	0	0	0	0	0	0	0	0	0	0	0	0
E0501	E05	no	NO	0	3	1	15	0.5	100	90	34.5	0	0.6	0.25	4	0	156.75	2.5	WW	0	0	0	0	0	0	0	0	0	0	0	0	0	0	0	0	0	40	0	0	0	0	0	0	0	0	0	0	0	0
E0502	E05	no	NO	0	4	1	15	0.5	100	40	36	0	0.5	0.6	4	0	142.5	6	WW	0	0	0	0	0	0	0	0	0	0	0	0	0	0	0	0	0	20	0	0	0	0	0	0	0	0	0	0	0	0
E0503	E05	no	NO	0	4	1	15	0.5	100	0	52.5	0	0.85	0.4	6	0	265	4	WW	0	0	0	0	0	0	0	0	0	0	0	0	0	0	0	0	0	50	0	0	0	0	0	0	0	0	0	0	0	0
E0504	E05	no	NO	0	3	1	15	0.5	100	90	43	0.03	0.9	0.9	6	0	253.8	9	WW	0	0	0	0	0	0	0	0	0	0	0	0	0	0	0	0	0	15	0	0	0	0	0.5	0	0	0	0	0	0	0
E0505	E05	no	NO	0	3	1	36	7	100	15	33	0.01	0.35	1.5	7	0	224.46	15	WW	0	0	0	0	0	0	0	0	0	0	0	0	0	0	0	0	0	5	0	0	0	0	0	0	0	0	0	0	0	0
E0601	E06	no	NO	9	2	1	10	1.5	100	0	42.5	0.02	0.48	0.5	6	50	104.88	5	WAY	0	0	0	0	0	0	0	0	0	0	0	0	0	0	0	0	0	3	0	0	0	0	0	0	0	0	0	0	0	1
E0602	E06	no	NO	9	3	1	10	1	100	80	48	0.03	0.8	0.8	5	100	360	8	WWHR	0	0	0	0	0	0	0	0	0	0	0	0	0	0	0	0	0	10	0	0	0	0	0	0	0	0	0	0	0	0
E0603	E06	no	NO	9	4	1	10	2	90	0	47	0.02	0.8	0.4	4	100	109.076	4	WWHR	0	0	0	0	0	0	0	0	0	0	0	0	0	0	0	0	0	20	1	0	0	0	0	0	0	0	0	0	0	0
E0604	E06	no	NO	9	6	1	10	0.3	100	0	41	0.03	0.85	0.45	9	100	551.237	4.5	WAY	0	0	0	0	0	0	0	0	0	0	0	0	0	0	0	0	0	10	0	0	0	0	0	0	0	0	0	0	0	0
E0605	E06	no	NO	9	4	1	1	0.75	100	0	46	0	0.03	0.55	7	50	21.777	5.5	WAY	0	0	0	0	0	0	0	0	0	0	0	0	0	0	0	0	0	30	3	0	0	0	0	0	0	0	0	0	0	0
E0606	E06	no	NO	9	5	1	10	1	100	0	31	0	0.95	0.3	4	100	627	3	WW	0	0	0	0	0	0	0	0	0	0	0	0	0	0	0	0	0	50	30	0	0	0	0	0	0	0	0	0	0	0
I0301	I03	yes	YES	10	3	2	2	0	100	20	36	0.13	1.33	1.25	11	0	1054.69	12.5	WAY	0	25	0	0	0	0	0	0	0	0	0	30	0	0	0	0	0	15	0	0	0	0	0	0	0	0	0	0	0	0
I0302	I03	yes	YES	10	5	1	1	4.5	0	10	34	0.08	1	1.75	12	0	1236.12	17.5	WWHR	0	0	0	0	0	0	0	0	0	0	0	0	0	0	0	0	0	20	0	0	0	0	10	0	0	0	0	0	40	0
I0303	I03	yes	YES	10	2	1	10	13.3	100	10	31	0	0.5	0.5	16	100	292.6	5	WWHR	0	1	0	0	0	0	0	0	0	0	0.5	0	0	0	0	0	0	20	0	0	0	0	0	0	0	0	0	0	0	0
I0304	I03	yes	YES	10	2	1	55	7	100	40	65	0.07	0.85	1.25	13	50	1147.5	12.5	WHR	0	0	0	0	1	0	0	0	0	0	0	0	0	0	0	0	0	2	5	0	0	0	0	0	0	0	0	0	0	0
I0305	I03	yes	YES	10	1	2	2	6	100	5	43	0	0.6	0.7	10	50	109.515	7	WAY	0	0	0	0	0	0	0	0	0	0	0	0	0	1	0	0	0	20	0	0	0	0	0	0	0	0	0	0	0	0
I0306	I03	yes	YES	10	4	2	2	0	100	5	48	0	1.3	0.6	8	50	604.5	6	WAY	0	30	0	0	0	0	0	0	0	0	0	0	0	0	0	0	0	10	0	0	0	0	0	0	0	0	0	0	0	0
I0401	I04	no	NO	4	4	48	48	5	170	60	42	0.01	0.6	1.7	6	77.5	646.25	17	WW	0	0	0	0	0	0	0	0	0	0	0	0	0	0	0	0	0	0	0	0	0	0	0	0	0	0	0	0	0	0
I0402	I04	no	NO	4	3	48	48	6	0	0	37	0.07	0.93	1.2	3	50	451	12	WW	0	0	0	0	0	0	0	0	0	0	0	0	0	0	0	0	0	0	0	0	0	0	0.5	0	0	0	0	0	0	0
I0503	I05	no	NO	9	4	1	1	0	30	0	53	0.19	1.41	0.5	8	100	1539	5	WWHR	0	0	0	0	0	0	0	0	0	0	0	0.5	0	0	0	0	0	0	0	0	0	0	0	0	0	0	0	0	0	0
I0504	I05	no	NO	9	2	10	10	0	100	20	52.5	0.01	0.95	0.85	11	50	416.07	8.5	WWHR	0	0	0	0	0	0	0	0	0	0	0	0	0	30	0	0	0	0	0	0	0	0	0	0	0	0	0	0	0	0
I0507	I05	no	NO	9	3	13	13	13.5	60	20	60	0.16	1.4	1.5	11	100	1438.96	15	WWHR	0	0	0	0	0	0	0	0	0	0	0	0.5	0	0	0	0	0	10	0	0	0	0	0	0	0	0	0	0	0	0
I0508	I05	no	NO	9	4	5	5	4	90	50	36	0.34	0.74	4.5	1	0	1732.5	45	WWHR	0	0	0	0	0	0	0	0	0	0	0	0	0	0	0	0	0	0	0	0	0	0	0	0	0	0	0	0	0	0
I0509	I05	no	NO	9	8	13	13	11	0	0	52	0.53	1.6	2	7	100	4920	20	WWHR	0	0	0	0	0	0	0	0	0	0	0	40	0	0	0	0	0	0.5	0	0	0	0	0	5	0	0	0	0	0	0
I0511	I05	no	NO	9	4	13	13	9	50	0	55.5	0.06	1.3	0.75	4	50	1186.5	7.5	WWHR	0	0	0	0	0	0	0	0	0	0	0	0	0	0	0	0	0	20	0	0	0	0	0	0	0	0	0	0	0	0
I0601	I06	yes	NO	10	6	4	4	6.5	100	50	57	0.15	1.53	2	6	50	2344.12	20	WAY	0	0	0	0	0	0	0	0	0	0	0	60	0	0	0	0	0	5	0	0	0	0	0	0	0	0	0	0	0	0
I0602	I06	yes	YES	10	6	2	2	2.5	100	45	44	0.07	1.25	0.7	11	100	1124.37	7	WWHR	0	0	0	0	0	0	0	0	0	0	0	10	0	0	0	0	0	15	0	0	0	0	0.5	0	0	0	0	0	0	0
I0603	I06	yes	NO	10	6	28	28	25	100	30	51.5	0.14	1.1	0.5	1	100	465.3	5	WHR	0	0	0	0	0	0	0	0	0	0	0	0	0	0	0	0	0	0	0	0	0	0	0	0	0	0	0	0	0	0
I0604	I06	yes	YES	10	5	2	2	1	100	30	32	0.33	0.68	0.9	4	0	401.555	9	WAY	0	0	0	0	0	0	0	0	0	0	0	0	0	0	0	0	0	0	0	0	0	0	0	0	0	0	0	0	0	0
I0605	I06	yes	YES	10	2	4	28	0	0	0	31	0.09	0.55	1	3	0	783.37	10	WWHR	0	0	0	0	0	0	0	0	0	0	0	0	0	0	0	0	0	5	0	0	0	0	0	0	0	0	80	0	0	0
I0606	I06	yes	YES	10	3	4	28	8	100	40	44	0.29	1.46	2.5	5	50	11918.7	25	WAY	0	0	0	0	0	0	0	0	0	0	0	0	0	0	0	0	0	0	0	0	0	1	0	0	0	0	0	0	0	0
I0701	I07	no	NO	17	4	20	20	10	100	60	47.5	0.09	0.57	2.2	4	100	611.325	22	WAY	0	0	0	0	0	0	0	0	0	0	0	0	0	0	0	0	0	0	0	0	0	0	0	0	0	0	0	0	0	0
I0702	I07	no	NO	17	3	3	3	2.5	100	80	50	0.05	1.15	0.7	3	50	447.2	7	WWHR	0	0	0	0	0	0	0	0	0	0	0	0	0	0	0	0	0	10	0	0	0	0	0	0	0	0	0	0	0	0
I0703	I07	no	NO	17	6	4	4	6	0	90	46.5	0.13	1.2	0.9	3	100	498.697	9	WAY	0	0	0	0	0	0	0	0	0	0	0	0.5	0	0	0	0	0	0	0	0	0	0	0	0	0	0	0	0	0	0
I0704	I07	no	NO	17	3	1	50	2.5	100	70	46	0.04	1.15	1.3	3	50	632.4	13	WAY	0	0	0	0	0	0	0	0	0	0	0	0	0	0	0	0	0	0	0	0	0	0	0	0	0	0	0	0	0	0
I0705	I07	no	NO	17	2	50	50	10	20	0	43.5	0.22	1.5	0.9	7	100	1905.7	9	WAY	0	0	0	0	0	0	0	0	0	0.5	0	0	0	0	0	0	0	90	0	0	0	0	0	0	0	0	0	0	0	0
I0706	I07	no	NO	17	2	3	3	0	30	0	36	0.2	0.63	0.7	2	0	1795.6	7	WAY	0	0	0	0	0	0	0	0	0	0	0	0	0	0	0	0	0	0	0	0	0	0	0	0	0	0	0	0	0	0
I0801	I08	no	NO	10	7	3	3	5.5	0	0	44.5	0.4	0.71	2	3	0	1582.88	20	WAY	0	0	0	0	0	0	0	0	0	0	0	0	0	0	0	0	0	0	0	0	0	0	0	0	0	0	0	0	0	0
I0802	I08	no	NO	10	8	3	3	2	0	0	30	0.47	0.53	1.5	1	0	1183.88	15	WAY	0	0	0	0	0	0	0	0	0	0	0	0	0	0	0	0	0	0	0	0	0	0	0	0	0	0	0	0	0	0
I0803	I08	no	NO	10	10	3	3	11.5	100	30	35	0.2	0.58	0.8	2	0	91.125	8	WAY	0	0	0	0	0	0	0	0	0	0	0	0	0	0	0	0	0	0	0	0	0	0	0	0	0	0	0	0	0	0
I0804	I08	no	NO	10	4	2	2	4	0	0	35	0.08	0.35	1.2	9	0	429.069	12	WAY	0	0	0	0	0	0	0	0	0	0	0	0	0	0	0	0	0	0	0	0	4	1	0	0	0	0	0	0	0	0
I0805	I08	no	NO	10	4	2	2	0	0	0	33.5	0.13	0.45	2	2	0	1000.8	20	WAY	0	0	0	0	0	0	0	0	0	0	0	0	0	0	0	0	0	0	0	0	0	0	0	0	0	0	0	0	0	0
I0806	I08	no	NO	10	8	8	8	1	200	85	23.5	0	0.55	0.75	5	0	146.438	7.5	WHR	0	0	0	0	0	0	0	0	0	0	0	0	0	0	0	0	0	84	0	0	0	0	0	0	0	0	0	0	0	0
O0101	O01	no	NO	0	3	11	11	0	100	70	47.5	0.08	0.63	1	6	0	117.5	10	WWHR	0	0	0	0	0	0	0	0	0	0	0	0	0	0	0	0	0	10	0	0	0	0	0	0	0	0	0	0	0	0
O0102	O01	no	NO	0	2	11	11	0	80	40	49	0.02	0.85	0.75	7	0	97.5	7.5	WWHR	0	0	0	0	0	0	0	0	0	0	0	0	0	10	0	0	0	40	0	0	0	0	0	0	0	0	0	0	0	0
O0201	O02	no	NO	6	3	2	16	1	75	10	33.5	0.02	0.68	0.3	6	50	134.062	3	WWHR	0	0	0	0	0	0	0	0	0	0	0	0	0	0	0	0	0	10	0	0	0	0	0	0	0	0	0	0	0	0
O0202	O02	no	NO	6	3	2	16	0	100	0	34	0.02	0.63	0.4	7	50	242.165	4	WWHR	0	0	0	0	0	0	0	0	0	0	0	0	0	0	0	0	0	15	0	0	0	0	0	0	0	0	0	0	0	0
O0203	O02	no	NO	6	3	2	16	6	100	0	35	0.02	0.58	3.5	8	50	202.5	35	WWHR	0	30	0	0	0	0	0	0	0	0	0	0	0	30	0	0	0	10	0	0	0	0	0	0	0	0	0	0	0	0
O0204	O02	no	NO	6	3	2	16	0	100	0	46	0.07	0.55	0.4	9	50	321.75	4	WWHR	0	10	0	0	0	0	0	0	0	0	0.5	0	0	0	0	0	0	5	0	0	0	0	0	0	0	0	0	0	0	0
O0301	O03	yes	YES	12	4	15	15	1	0	40	46.5	0.35	0.96	2	4	0	4573.8	20	WAY	0	0	0	0	0	0	0	0	0	0	0	0	0	0	0	0	0	0	0	0	0	0	0	0	0	0	0	0	0	0
O0302	O03	yes	YES	12	2	15	15	1	100	0	43	0.15	0.8	2.75	7	97.5	1470.15	27.5	WAY	0	0	0	0	0	0	0	0	0	0	0	0	0	0	0	0	0	27	0	0	0	0	0	0	0	0	0	0	0	0
O0303	O03	yes	YES	12	2	1	20	0	30	0	53	0.16	1.28	0.9	3	50	1745.28	9	WAY	0	0	0	0	0	0	0	0	0	0	0	0	0	0	0	0	0	0	0	0	0	0	0	0	0	0	0	0	0	0
O0304	O03	yes	YES	12	4	6	6	5	0	70	34	0.2	0.93	1.75	8	50	380.938	17.5	WAY	0	0	0	0	0	0	0	0	0	0	0	0	0	0	0	0	0	10	0	0	0	0.5	0	0	0	0	0	0	0	0
O0305	O03	yes	YES	12	3	6	6	12	100	10	45	0.2	1.41	1	10	100	1564.65	10	WWHR	0	0	0	0	0	0	0	0	0	0	0	25	0	0	0	0	1	0	0	0	0	0	0.5	0	0	0	0	0	0	0
O0306	O03	yes	YES	12	2	1	20	0	30	0	44	0.2	1.65	1.2	10	0	3901.41	12	WAY	0	0.5	0	0.5	0	0	0	0	0	0	0	15	0	0	0	0	0	0	0	0	0	0	0	0	0	0	0	0	0	0
O0307	O03	yes	YES	12	3	1	15	0	100	15	58	0.25	1.4	1.75	3	0	1824.74	17.5	WAY	0	0	0	0	0	0	0	0	0	0	0	0	0	0	0	0	0	0	0	0	0	0	0	0	0.5	0	0	0	0	0
O0308	O03	yes	YES	12	3	20	20	6	100	70	36	0.21	1.55	2	3	50	2933.55	20	WW	0	0	0	0	0	0	0	0	0	0	0	0	0	0	0	0	0	0	0	0	0	0	0	0	0	0	0	0	0	0
O0310	O03	yes	YES	12	3	12	12	9	30	0	48	0.07	1.2	0.7	3	100	902.46	7	WHR	0	0	0	0	0	0	0	0	0	0	0	0	0	0	0	0	0	5	0	0	0	0	0	0	0	0	0	0	0	0
O0311	O03	yes	YES	12	4	1	1	6	60	20	58	0.14	1.5	1.4	8	100	1274.49	14	WAY	0	0	0	0.5	0	0	0	0	0	0	0	20	0	0	0	0	0	0	0	0	0	0	0	0	0	0	0	0	10	0
O0312	O03	yes	NO	12	2	2	2	9	30	5	47	0.12	1.4	1.2	9	50	1290.24	12	WWHR	0	0	0	0	0	0	0	0	0	0	0	2	0	0	0	0	0	0	0	0	0	0	0	0	0	0	0	0	0.5	0
O0313	O03	yes	YES	12	2	12	12	39	0	0	54	0.05	1.22	1	9	100	2450	10	WWHR	0	0	0	0	0	0	0	0	0	0	0	0	0	0	0	0	0	5	0	0	0	0	30	0	0	0	0	0	0	0
O0314	O03	yes	NO	12	3	1	1	6	30	15	48	0.11	1.63	1	4	50	1287	10	WWHR	0	0	0	0	0	0	0	0	0	0	0	0	0	0	0	0	0	0	0	0	0	0	0	0	5	0	0	0	0.5	0
O0401	O04	no	NO	10	3	22	22	9	100	30	57	0.08	0.86	0.8	6	50	123.256	8	WAY	0	0	0	0	0	0	0	0	0	0	0	0	0	0	0	0	0	25	0	0	0	0	5	0	0	0	0	0	0	0
O0402	O04	no	NO	10	4	22	22	2	75	90	43	0	0.25	0.9	5	50	317.75	9	WAY	0	0	0	0	0	0	0	0	0	0	0	0	0	0	0	0	0	70	0	0	0	0	0	0	0	0	0	0	0	0
O0403	O04	no	NO	10	2	22	22	4	80	70	43	0	0.18	1	2	100	45.57	10	WHR	0	0	0	0	0	0	0	0	0	0	0	0	0	0	0	0	0	0	0	0	0	0	0	0	0	0	0	0	0	0
O0404	O04	no	NO	10	5	1	1	2.5	50	90	50	0.01	1.33	0.3	3	50	807.675	3	WAY	0	0	0	0	0	0	0	0	0	0	0	0	0	0	0	0	0	45	0	0	0	0	0	0	0	0	0	0	0	0
O0407	O04	no	NO	10	3	2	2	7.5	100	0	35	0.11	0.9	1	7	100	632	10	WAY	0	0	0	0	0	0	0	0	0	0	0	0	0	0	0	0	0	75	0	0	0	0	0	0	0	0	0	0	0	0
O0408	O04	no	NO	10	3	22	22	3.5	0	0	38	0.02	1	1.1	4	100	454.212	11	WAY	0	0	0	0	0	0	0	0	0	0	0	30	0	0	0	0	0	10	0	0	0	0	0	0	0	0	0	0	0	0
O0409	O04	no	NO	10	6	22	22	5	50	0	39.5	0.03	0.97	1.5	7	50	838.8	15	WAY	0	0	0	0	0	0	0	0	0	0	0	0	0	0	0	0	0	15	0	0	0	0	10	0	0	0	0	0	0	0
O0410	O04	no	NO	10	3	22	22	3	100	80	32	0.01	1.05	0.75	4	100	1272.29	7.5	WAY	0	0	0	0	0	0	0	0	0	0	0	0	0	0	0	0	0	30	0	0	0	0	0	0	0	0	0	0	0	0
O0411	O04	no	NO	10	5	22	22	4	100	90	37	0.03	0.65	0.6	5	100	510.86	6	WAY	0	0	0	0	0	0	0	0	0	0	0	0	0	0	0	0	0	5	0	0	0	0	0	0	0	0	0	0	0	0
O0501	O05	yes	YES	7	6	2	6	15	100	90	43	0.07	0.8	0.8	3	100	658.35	8	WAY	0	0	0	0	0	0	0	0	0	0	0	0	0	0	0	0	0	90	0	0	0	0	0	0	0	0	0	0	0	0
O0502	O05	yes	NO	7	8	3	3	0	100	30	40	0.15	0.83	1	6	0	288.75	10	WAY	0	0	0	0	0	0	0	0	0	0	0	0.5	0	0	0	0	0	0	0	0	5	5	0	0	0	0	0	0	0	0
O0503	O05	yes	YES	7	5	2	6	15.4	0	0	35.5	0.57	1.38	1.2	7	100	2450.88	12	WAY	0	30	0	0	0	0	0	0	0	0	0	0	0	0	0	0	0	0	0	0	0	0	0	0	0	0	0	0	0	0
O0504	O05	yes	YES	7	5	3	10	12	100	30	41.5	0.02	0.8	0.5	6	100	412.825	5	WW	0	0	0	0	0	0	0	0	0	0	0	0	0	0	0	0	0	10	0	0	0	0	0	0	0	0	0	0	10	0
O0505	O05	yes	YES	7	2	2	20	12	100	40	42	0.12	0.85	0.85	3	87.5	972.125	8.5	WHR	0	0	0	0	0	0	0	0	0	0	0	0	0	0	0	0	0	10	0	0	0	0	0	0	0	0	0	0	0	0
O0506	O05	yes	YES	7	4	2	6	12	0	0	44.5	0.02	1	0.8	3	100	626	8	WW	0	0	0	0	0	0	0	0	0	0	0	0	0	0	0	0	0	0	0	0	0	0	0	0	0	0	0	0	0	0
R0201	R02	no	NO	11	6	5	10	0	0	30	55	0.14	0.8	1.1	9	0	558.96	11	WAY	0	2	0	0	0	0	0	0	0	0	0	30	0	0	0	0	0	7	0	0	0	10	0	0	0	0	0	0	0	0
R0203	R02	no	NO	11	3	6	6	20	100	0	45	0.03	0.8	0.75	5	100	588	7.5	WW	0	0	0	0	0	0	0	0	0	0	0	35	0	0.5	0	0	0	60	0	0	0	0	0	0	0	0	0	0	0	0
R0204	R02	no	NO	11	4	1	15	2	100	40	52.5	0.1	1.56	1.1	6	50	1119.96	11	WAY	0	0	0	5	0	0	0	0	0	0	0	20	0	0	0	0	0	5	0	0	0	0	0	0	15	0	0	0	0	0
R0205	R02	no	NO	11	2	4	10	10.5	60	0	27.5	0.01	1.05	0.5	9	100	1037.85	5	WW	0	60	0	0	0	0	0	0	0	0	0	0	0.5	0	0	0	0	10	0	0	0	0	0	0	0	0	0	0	0	0
R0206	R02	no	NO	11	1	6	10	5	80	40	50	0.02	0.83	0.7	4	100	330.48	7	WW	0	0	0	0	0	0	0	0	0	0	0	0	0	0	0	0	0	10	0	0	0	0	0	0	0	0	0	0	0	0
R0208	R02	no	NO	11	4	5	10	1	100	50	49	0.08	1	1.2	3	50	307.09	12	WAY	0	15	0	0	0	0	0	0	0	0	0	40	0	0	0	0	0	0	0	0	0	0	0	0	0.5	0	0	0	0	0
R0402	R04	no	NO	0	4	50	50	8	100	5	31	0	0.7	0.65	7	100	406.822	6.5	WW	0	0	0	0	0	0	0	0	0	0	0	0	0	0	0	0	0	0	80	0	0	0	0	0	0	0	0	0	0	0
R0403	R04	no	NO	0	3	50	50	3	0	60	37	0.05	0.75	1.7	6	0	515.45	17	WW	0	0	0	0	0	0	0	0	0	0	0	30	0	0	0	0.5	0	60	0	0	0	0	0	0	0	0	0	0	0	0
R0405	R04	no	NO	0	1	50	50	3	100	60	29.5	0	0.7	0.6	6	50	108.5	6	WW	0	0	0	0	5	0	0	0	0	0	0	0	0	0	0	0	0	15	0	0	0	0	0	0	0	0	0	0	0	0
R0406	R04	no	NO	0	6	2	2	12	100	70	54	0.07	0.78	0.5	5	100	250.8	5	WAY	0	90	0	0	0	0	0	0	0	0	0	0	0	0	0	0	0	0	0	0	0	0	0	0	0	0	0	0	0	0
R0407	R04	no	NO	0	6	2	2	9	0	80	33	0.01	0.95	0.6	5	50	401.76	6	WAY	0	0	0	0	0	0	0	0	0	0	0	0.5	0	0	0	0	0	70	0	0	0	0	0	0	0	0	0	0	0	0
R0601	R06	no	NO	5	2	15	15	16	0	0	43.5	0.1	0.45	0.3	3	0	102.375	3	WWHR	0	0	0	0	0	0	0	0	0	0	0	0	0	0	0	0	0	5	0	0	0	0	0	0	0	0	60	0	0	0
R0602	R06	no	NO	5	3	30	30	0	160	30	46	0.15	0.6	2	2	0	1462.5	20	WAY	0	0	0	0	0	0	0	0	0	0	0	70	0	0	0	0	0	2	0	0	0	0	0	0	0	0	0	0	0	0
R0603	R06	no	NO	5	4	30	30	3	90	40	22.5	0.3	0.58	1.3	3	0	1556.1	13	WAY	0	0	0	0	0	0	0	0	0	0	0	0	0	0	0	0	0	0	0	0	0	0	0	0	0	0	0	0	0	0
R0604	R06	no	NO	5	3	25	25	12	0	80	53	0.17	0.18	0.7	2	0	60	7	WWHR	0	0	0	0	0	0	0	0	0	0	0	0	0	0	0	0	0	0	0	0	0	0	0	0	0	0	0	0	0	0
R0701	R07	no	NO	0	3	1	40	2	100	40	30.5	0.03	0.33	0.7	6	50	163.8	7	WAY	0	0	0	0	0	0	0	0	0	0	0	0	0	0	0	0	0	65	0	0	0	0	0	0	0	0	0	0	0	0
R0702	R07	no	NO	0	5	1	40	1	100	40	29.5	0	0.5	0.6	6	50	131.3	6	WWHR	0	0	0	0	0	0	0	0	0	0	0	0.5	0	10	0	0	0	0	0	0	0	0	0	0	0	0	0	0	0	0
R0703	R07	no	NO	0	10	1	10	0	0	0	36	0.19	1.08	1	13	0	1150.8	10	WWHR	0	0	0	0	0	0	0	0	0	0	0	15	0	0	0	0	0	25	0	0	0	0	0	0	15	0	0	0	0	0
R0704	R07	no	NO	0	4	1	40	2	100	5	22	0.02	0.35	0.8	7	50	132	8	WHR	0	0	0	0	0	0	0	0	0	0	5	0	0	0	0	0	0	0.5	0	0	0	0	0.5	0	0	0	0	0	0	0
R0705	R07	no	NO	0	7	1	40	0	100	90	40.5	0.02	0.55	1	4	0	103.95	10	WWHR	0	0	0	0	0	0	0	0	0	0	0	0	0	0	0	0	0	5	0	0	0	0	0	0	0	0	0	0	0	0
R0706	R07	no	NO	0	2	1	40	2	100	10	28.5	0.12	0.58	0.8	4	50	97.614	8	WWHR	0	0	0	0	0	0	0	0	0	0	0	0	0	0	0	0	0	10	0	0	0	0	0	0	0	0	0	0	0	0
R0801	R08	no	NO	0	2	8	8	0	100	40	47.5	0.02	0.95	0.6	6	0	373.1	6	WWHR	0	0	0	0	0	0	0	0	0	0	0	5	0	0	0	0	0	15	0	0	0	0	0	0	0	0	0	0	0	0
R0802	R08	no	NO	0	3	8	8	0	100	20	60	0.04	1.02	0.85	7	0	361.075	8.5	WWHR	0	0	0	0	0	0	0	0	0	0	0	20	0	0	0	0	0	20	0	0	0	0	0	0	0	0	0	0	0	0
R0901	R09	no	NO	10	1	50	50	3	90	20	35	0.04	0.82	1.6	5	100	715.008	16	WAY	0	0	0	0	0	0	0	0	0	0	0	30	0	0	0	0	0	10	0	0	0	0	0	0	0	0	0	0	0	0
R0902	R09	no	NO	10	5	2	2	1	100	40	40	0.04	0.73	0.3	6	100	539.09	3	WWHR	0	0	0	0	0	0	0	0	0	0	0	0	0	0	0	0	0	5	0	0	0	0	0	0	0	0	0	0	0	0
R0903	R09	no	NO	10	2	10	10	5	100	50	40.5	0.05	0.97	1.7	6	100	466.44	17	WAY	0	0	0	0	0	0	0	0	0	0	0	0.5	0	0	0	0	0	30	0	0	0	0	0	0	0	0	0	0	0	0
R0907	R09	no	NO	10	2	50	50	0	100	5	22	0	0.1	0.6	6	0	96.9	6	WHR	0	0	0	0	0	0	0	0	0	0	0	0	0	0	0	0	0	0.5	0	0	0	0	0	0	0	0	0	0	0	0
R0908	R09	no	NO	10	3	6	6	0	100	5	37	0.08	0.6	1	4	0	258.524	10	WAY	0	0	0	0	0	0	0	0	0	0	0	0	0	0	0	0	0	10	0	0	0	0	0	0	0	0	0	0	0	0
R0909	R09	no	NO	10	2	20	20	1.5	100	85	42.5	0	0.5	1.1	5	0	961.4	11	WWHR	0	0	0	0	0	0	0	0	0	0	0	0	0	0	0	0	0	10	0	0	0	0	0	0	0	0	0	0	0	0
R0910	R09	no	NO	10	6	5	5	0	100	30	35	0.05	0.92	1.2	5	0	606.985	12	WAY	0	0	0	0	0	0	0	0	0	0	0	20	0	0	0	0	0	50	0	0	0	0	0	0	0	0	0	0	0	0
T0101	T01	yes	NO	5	2	2	2	0	0	15	42	0.05	0.83	0.7	16	0	227.205	7	WW	0	0	0	0	0	0.5	0	0	0	0	0	0	0	0	0	0	0	20	0	0	0	0	0.5	0	0	0	0	0	0	0
T0102	T01	yes	YES	5	3	4	4	2	100	40	49	0.02	0.8	1.05	6	0	142.694	10.5	WW	0	0	0	0	0	0	0	0	0	0	5	0	0	0	0	0	0	15	0	0	0	0	0	0	0	0	0	0	0	0
T0103	T01	yes	YES	5	2	5	5	0	100	30	47	0	0.3	0.8	11	50	129.48	8	WW	0	60	0	0	0	0	0	0	0	0	0	0	0	0	0	0	0	20	0	0	0	0	0	0	0	0	0	0	0	0
T0105	T01	yes	YES	5	2	4	4	0.5	100	70	30	0	0.35	0.6	6	50	115.92	6	WW	0	0	0	0	0	0	0	0	0	0	0	0	0	0	0	0	0	10	0	0	0	0	0.5	0	0	0	0	0	0	0
T0106	T01	yes	YES	5	4	1	3	3.5	60	10	52	0.02	0.78	0.8	16	75	366.094	8	WWHR	0	40	0	0	0	0	0	0	0	0	0	0	0	0	0	0	0	1	0	0	0	0	0	0	0	0	0	0	0	0
T0107	T01	yes	YES	5	2	5	5	0	100	50	40	0.01	0.73	0.95	13	0	221.1	9.5	WW	0	10	0	0	0	0	0	0	0	0	0	0	0	0	0.5	0	0	0	0	0	0	0	0.5	0	0	0	0	0	10	0
T0201	T02	yes	NO	5	6	1	1	2	0	10	52	0.07	1.25	1.2	4	0	2223.28	12	WAY	0	0	0	0	0	0	0	0	0	0	0	0	0	0	0	0	0	5	0	0	0	0	0	0	0	0	0	0	0	0
T0202	T02	yes	NO	5	8	1	1	0	100	90	39.5	0.05	1.5	0.75	2	0	1076.4	7.5	WAY	0	0	0	0	0	0	0	0	0	0	0	0.5	0	0	0	0	0	10	0	0	0	0	0	0	0	0	0	0	0	0
T0203	T02	yes	NO	5	3	1	1	3	100	85	32	0	1.2	1.1	4	50	1489.2	11	WAY	0	0	0	0	0	0	0	0	0	0	0	0	0	0	0	0	0	5	0	0	0	0	0	0	0	0	0	0	0	0
T0204	T02	yes	NO	5	1	10	10	2	90	95	42	0	1.2	1.2	4	100	851.76	12	WHR	0	0	0	0	0	0	0	0	0	0	0	0	0	0	0	0	0	20	0	0	0	0	0	0	0	0	0	0	0	0
T0205	T02	yes	YES	5	8	10	10	2.5	90	70	36	0	0.6	0.7	9	100	409.5	7	WHR	0	0	0	0	0	0	0	0	0	0	0	0	0	0	0	0	0	10	0	0	0	0	0	0	0	0	0	0	0	0
T0301	T03	yes	YES	8	3	6	6	11	100	95	47.5	0.01	0.7	0.6	1	100	168.175	6	WW	0	0	0	0	0	0	0	0	0	0	0	0	0	0	0	0	0	0	0	0	0	0	0	0	0	0	0	0	0	0
T0302	T03	yes	YES	8	3	6	6	4	100	80	36.5	0.02	0.83	0.9	6	100	359.04	9	WW	0	0	0	0	0	0	0	0	0	0	0	0.5	0	0	0	0	0	5	0	0	0	0	0	0	0	0	0	0	0	0
T0303	T03	yes	YES	8	3	1	3	15	100	60	32	0.03	1.03	1.3	2	50	810.26	13	WWHR	0	0	0	0	0	0	0	0	0	0	0	0	0	0	0	0	0	30	0	0	0	0	0	0	0	0	0	0	0	0
T0304	T03	yes	YES	8	2	4	4	0	100	5	48	0.05	0.76	0.6	7	0	317.016	6	WW	0	0	0	0	0	0	0	0	0	0	0	0	0	0	0	0	0	0	0	0	0	0	0	0	0	0	0	0	0	0
T0305	T03	yes	YES	8	5	4	4	8	100	40	43	0.04	0.83	0.6	6	50	365.94	6	WW	0	0	25	1	0	0	0	0	0	0	0	0	0	0	0	0	0	10	0	0	0	15	0	0	0	0	0	0	0	0
T0306	T03	yes	YES	8	8	4	4	10	100	60	37	0.06	0.95	1	5	100	1170.12	10	WAY	0	0	15	0.5	0	0	0	0	0	0	0	15	0	0	0	0	0	15	0	0	0	0	0	0	0	0	0	0	0	0
T0307	T03	yes	YES	8	6	6	6	4	100	20	43	0.06	1.17	0.8	9	100	729.98	8	WWHR	0	0	0	0.5	0	0	0	0	0	0	0	0	0	0	0	0	0	5	0	0	0	0	0	0	0	0	0	0	0	0
T0401	T04	no	NO	5	4	1	4	4	1	0	45	0.06	1.13	0.8	3	100	405.275	8	WAY	0	0	0	0	0	0	0	0	0	0	0	20	0	0	0	0	0	10	0	0	0	0	0	0	0	0	0	0	0	0
T0402	T04	no	NO	5	4	1	4	4	30	30	57	0.13	1.06	0.9	3	100	286.875	9	WAY	0	0	0	0	0	0	0	0	0	0	0	75	0	0	0	0	0	5	0	0	0	0	0	0	0	0	0	0	0	0
T0403	T04	no	NO	5	3	1	4	4	50	0	45	0.03	1.27	0.95	4	100	987.658	9.5	WAY	0	0	0	0	0	0	0	0	0	0	0	0	0	0	0	0	0	0	0	0	0	0	0	0	0	0	0	0	0	0
T0404	T04	no	NO	5	3	1	6	2.1	100	40	41	0	0.6	0.75	10	100	423.15	7.5	WWHR	0	0	0	0	0.5	0	0	0	0	0	10	0	0	0	0	0	0	25	0	0	0	0	0	0	0	0	0	0	0	0
T0405	T04	no	NO	5	2	1	6	4	100	5	53	0.01	0.88	0.6	4	100	291.9	6	WWHR	0	0	0	0	0	0	0	0	0	0	0	0	0	0	0	0	0	5	0	0	0	0	0.5	0	0	0	0	0	0	0
T0406	T04	no	NO	5	1	1	6	4	100	80	50	0.01	0.85	0.75	5	52.5	378.42	7.5	WWHR	0	0	0	0	0	0	0	0	0	0	0	0	0	0	0	0	0	10	0	0	0	0	0	0	0	0	0	0	0	0
T0501	T05	no	NO	0	2	2	2	3	90	30	56	0.04	1.18	0.7	7	0	646.38	7	WAY	0	0	0	0	0	0	0	0	0	0	0	35	0	0	0	0	0	0	0	0	0	0	0	0	0	0	0	0	0	0
T0502	T05	no	NO	0	6	15	15	1	120	95	44	0.09	0.75	1.2	4	0	595.976	12	WAY	0	0	0	0	0	0	0	0	0	0	0	0	0	0	0	0	0	0	0	0	0	0	0	0	0	0	0	0	0	0
T0503	T05	no	NO	0	5	15	15	0	140	15	36.5	0.08	0.75	1.1	7	0	315.495	11	WAY	0	0	0	0.5	0	0	0	0	0	0	0	30	0	0	0	0	0	5	0	0	0.5	0	0	0	0	0	0	0	0	0
T0603	T06	yes	NO	10	1	15	15	4	200	0.5	30.5	0.07	0.9	0.8	4	0	1281	8	WWHR	0	0	0	0	0	0	0	0	0	0	0	80	0	0	0	0	0	0	0	0	0	0	0	0	0	0	0	0	0	0
[truncated: 108 more columns]

## Sheet: BankPlantCommData
BankID	DitchID	SiteID	QuadSize	PercentArable	TempConnectivity	DitchOption	DitchInAES	Aspect	DitchArea	AvgWaterDepth	ConnectivityPerDitch	Dredged	VegetationCut	MarginWidth	PercentHedge	Percent_shaded	BankSlope	Ace_cam	Ach_mil	Agr_can	Agr_cap	Agr_eup	Agr_gig	Agr_sto	Ali_plan	All_pet	Aln_glu	Alo_gen	Alo_pra	Ang_syl	Ant_odo	Ant_syl	Api_nod	Arc_lap	Arc_min	Arr_ela	Art_vul	Aru_mac	Atr_pat	Ave_fat	Ave_pub	Bar_vul	Bel_per	Ber_ere	Bet_pen	BG	Bra_nap	Bra_nig	Bra_rap
E0101B	E0101	E01	13	0	WHR	yes	YES	N	142.545	0	1	37	4	0	0	10	40	0	0	0	0	0	0	0	0	0	0	0	0	0	0.5	0	0	0	0	10	0	0	0	0	0	0	0	0	0	40	0	0	0
E0103B	E0103	E01	15	0	WHR	yes	YES	E	106.175	0	2	37	4	0	0	30	30	0	0	0	0	0	0	0	0	0	0	0	0	0	0	0	0	0	0	10	0	0	0	0	0	0	0	0	0	20	0	0	0
E0104B	E0104	E01	13	0	WHR	yes	YES	N	518.4	0	4	37	4	0	0	40	46	0	0	0	0	0	0	0	0	0	0	0	0	0	0	0	0	0	0	5	0	0	0	0	0	0	0	0	0	20	0	0	0
E0105A	E0105	E01	13	0	WHR	yes	YES	S	379.68	0.02	3	37	4	0	100	70	66	0	0	0	0	0	0	0	0	0	0	0	0	0	0	0	0	0	0	0	0	0	0	0	0	0	0	0	0	30	0	0	0
E0107A	E0107	E01	16	0	WHR	yes	YES	NE	349.65	0.02	4	37	4	0	100	90	32	0	0	0	0	0	0	0	0	0	0	0	0	0	0	0	0	0	0	0	0	0	0	0	0	0	0	0	0	20	0	0	0
E0108A	E0108	E01	11	0	WWHR	yes	YES	W	223.746	0.04	4	37	4	0	100	90	48	0	0	0	0	0	0	1	0	0	0	0	0	0	0	0	0	0	0	1	0	0	0	0	0	0	0	0	0	25	0	0	0
E0201A	E0201	E02	18	100	WW	no	NO	SW	377.625	0.02	1	20	5	9	100	40	40	10	0	0	0	0	0	0	0	0	0	0	0	0	0	0	0	0	0	20	0	0	0	0	0	0	0	0	0	5	0	0	0
E0202B	E0202	E02	23	0	WW	no	NO	N	219.863	0.03	4	20	0	0	0	25	44	0	0	0	0	0	0	0	0	0.5	0	0	0	0	0	30	0	0	0	0	0	0	0	0	0	0	0	0	0	5	0	0	0
E0203B	E0203	E02	11	0	WW	no	NO	NE	258	0.02	0	20	0	0	0	10	20	0	0	0	0	0	0	1	0	0	0	0	0	0	0	5	0	0	0	0	0	0	0	0	0	0	0	0	0	1	0	0	0
E0204B	E0204	E02	10	0	WW	no	NO	E	713	0.02	3	20	5	0	0	70	15	0	0	0	0	0	0	0	0	0.5	0	0	0	0	0	0	0	0	0	0	0	0	0	0	0	0	0	0	0	15	0	0	0
E0205A	E0205	E02	10	0	WW	no	NO	W	161.37	0.01	3	20	0	0	100	50	30	0	0	0	0	0	0	0	0	0	0	0	0	0	0	0	0	0	0	0	0	0	0	0	0	0	0	0	0	10	0	0	0
E0206A	E0206	E02	15	0	WW	no	NO	SW	193.2	0.02	4	20	0	0	0	10	24	0	0	0	10	0	0	0	0	0	0	0	0	0	0	0	0	0	0	0	0	0	0	0	0	0	0.5	0	0	0	0	0	0
E0207A	E0207	E02	12	0	WW	no	NO	S	51.975	0.02	4	20	0	0	0	0	28	0	0	0	5	0	0	5	0	0	0	0	0	0	0	0	0	0	0	0	0	0	0	0	0	0	0	0	0	10	0	0	0
E0209B	E0209	E02	5	0	WWHR	no	NO	NE	193.463	0.07	4	20	0	0	0	10	31	0	0	0	0	0	0	10	0	0	0	0	0	0	0	0.5	0	0	0	0	0	0	0	0	0	0	0	0	0	10	0	0	0
E0301B	E0301	E03	12	0	WAY	no	NO	NE	531.36	0.15	2	1	1	0	0	0	30	0	0	0	5	0	0	5	0	0	0	0	0	0	0	0	0.5	0	0	0	0	0	0	0	0	0	0	0.5	0	10	0	0	0
E0401A	E0401	E04	10	0	WWHR	no	NO	S	306	0.02	2	5	1	0	100	0	42	0	0	0	0	0	0	0	0	0	0	0	0	0	0	0	0	0	0	5	0	0	0	0	0	0	0	0	0	0	0	0	0
E0403A	E0403	E04	15	0	WWHR	no	NO	SW	691.02	0.02	4	5	1	0	100	40	44	0	0	0	0	0	0	0	0	0	0	0	0	0	0	0	0	0	0	0	0	0	0	0	0	0	0	0	0	27	0	0	0
E0501B	E0501	E05	12	0	WW	no	NO	NW	156.75	0	3	15	1	0	100	80	38	0	0	0	0	0	0	0	0	0	0	0	0	0	0	0	0	0	0	0	0	0	0	0	0	0	0	0	0	45	0	0	0
E0502A	E0502	E05	7.5	0	WW	no	NO	SW	142.5	0	4	15	1	0.5	0	0	32	0	0	0	0	0	0	0	0	0	0	0	0	0	0	0	0	0	0	40	0	0.5	0	0	0	0	0	0	0	0	0	0	0
E0503B	E0503	E05	17.5	0	WW	no	NO	NW	265	0	4	15	1	0.5	0	0	54	0	0	0	0	0	0	0	0	0	0	0	0	0	0	0	0	0	0	27	0	0	0	0	0	0	0	0	0	0	0	0	0
E0504B	E0504	E05	15	0	WW	no	NO	NE	253.8	0.03	3	15	1	0.5	0	5	32	0	0	0	0	0	0	0	0	0	0	0	0	0	0	0	0	0	0	10	0	0	0	0	0	0	0	0	0	0	0	0	0
E0505A	E0505	E05	5	0	WW	no	NO	S	224.46	0.01	3	36	1	4	100	70	30	0	0	0	0	0	0	0	0	0	0	0	0	0	0	0	0	0	0	0	0	0	0	0	0	0	0	0	0	10	0	0	0
E0601B	E0601	E06	5	100	WAY	no	NO	NE	104.88	0.02	2	10	1	0.5	100	90	44	0	0	0	0	0	0	0	0	5	0	0	0	0	0	0	0	0	0	0	0	0	0	0	0	0	0	0	0	10	0	0	0
E0602A	E0602	E06	9	100	WWHR	no	NO	S	360	0.03	3	10	1	0.5	50	90	48	0	0	0	0	0	0	0	0	0.5	0	0	0	0	0	0.5	0	0	0	0	0	0	0	0	0	0	0	0	0	5	0	0	0
E0603B	E0603	E06	9	100	WWHR	no	NO	N	109.076	0.02	4	10	1	1	0	0	46	0	0	0	0	0	0	0	0	0	0	0	0	0	0	1	0	0	0	0	0	0	0	0	0	0	0	0	0	0	0	0	0
E0604A	E0604	E06	14	100	WAY	no	NO	SW	551.237	0.03	6	10	1	0	100	30	38	0	0	0	0	0	0	0	0	5	0	0	0	0	0	0	0	0	0	25	0	0	0	0	0	0	0	0	0	0.5	0	0	0
E0605A	E0605	E06	10	0	WAY	no	NO	NW	21.777	0	4	1	1	0	100	0	48	0	0	0	0	0	0	0	0	0.5	0	0	0	0	0	0.5	0	0	0	0	0	0	0	0	0	0	0	0	0	30	0	0	0
E0606B	E0606	E06	17	100	WW	no	NO	NE	627	0	5	10	1	0.5	100	60	32	0	0	0	0	0	0	0	0	0.5	0	0	0	0	0	0	0	0	0	0	0	0	0	0	0	0	0	0	0	20	0	0	0
I0301A	I0301	I03	22	0	WAY	yes	YES	S	1054.69	0.13	3	2	2	0	0	20	42	0	0	0	0	0	0	1	0	0	0	0	0	0	0	0	0.5	0	0.5	10	0	0	0	0	0	0	0	0	0	5	0	0	0
I0302B	I0302	I03	40	0	WWHR	yes	YES	W	1236.12	0.08	5	1	1	1.5	0	0	28	0	0	0	0	0	0	0	0	1	0.5	0	0	0	0	0	0	0	1	0	2	0.5	0	0	0	0	0	0	0	1	0	0	0
I0303A	I0303	I03	17	100	WWHR	yes	YES	NE	292.6	0	2	10	1	6	100	70	25	0	0	0	1	0	0	2	0	0	0	0	0	0	0	2	0	0	0	2	0	0	0	0	0	0	0	0	0	15	0	0	0
I0304B	I0304	I03	12	100	WHR	yes	YES	SW	1147.5	0.07	2	55	1	7	0	10	50	0	0	0	0	0	0	0	0	0	0	0	0	0	0	0	0	0	0	5	0	0	0	0	0	0	0	0	0	2	0	0	0
I0305A	I0305	I03	12	0	WAY	yes	YES	E	109.515	0	1	2	2	0	100	60	32	0	0	0	0	0	0	0	0	0	0	0	0	0	0	0	0	0	0	5	0	0	0	0	0	0	0	0	0	15	0	0	0
I0306A	I0306	I03	23	100	WAY	yes	YES	N	604.5	0	4	2	2	0	100	60	48	0	0	0	0	0	0	0	0	0	0	0	0	0	0	0	0	0	0	3	0	0	0	0	0	0	0	0	0	20	0	0	0
I0401A	I0401	I04	15	55	WW	no	NO	NW	646.25	0.01	4	48	48	2	100	95	40	0	0	0	0	0	0	0	0	0	0	0	0	0	0	0	0	0	0	0	0	0.5	0	0	0	0	0	0	0	50	0	0	0
I0503B	I0503	I05	20	100	WWHR	no	NO	NW	1539	0.19	4	1	1	0	0	0	38	0	0	0	0	0	0	0	0	0	0	0	0	0	0	0	0	0	0	0	0	0	0	0	0	0	0	0	0	100	0	0	0
I0504B	I0504	I05	16	100	WWHR	no	NO	N	416.07	0.01	2	10	10	0	0	0	50	0	0	0	0	0	0	0	0	0	0	0	0	0	0	5	0	0	0	15	0	0	0	0	0	0	0	0	0	0.5	0	0	0
I0507B	I0507	I05	70	100	WWHR	no	NO	NE	1438.96	0.16	3	13	13	7	60	80	52	0	0	0	0	0	0	0	0	0	0	0	0	0	0	0	0	0	0	0	0	0	0	0	0	0	0	0	0	45	0	0	0
I0508A	I0508	I05	7.5	0	WWHR	no	NO	NW	1732.5	0.34	4	5	5	2	0	0	50	0	0	0	0	0	0	0	0	0	0	0	0	0.5	0	0	0	0	0	5	0	0	0	0	0	0	0	0	0	0	0	0	0
I0509A	I0509	I05	27	100	WWHR	no	NO	S	4920	0.53	8	13	13	6	0	0	48	0	0	0	0	0	0	0	0	0	0	0	0	0.5	0	0.5	0.5	0	0	25	0	0	0	0	0	0	0	0	0	0.5	0	0	0
I0511B	I0511	I05	15	100	WWHR	no	NO	E	1186.5	0.06	4	13	13	6	50	0	50	0	0	0	0	0	0	0	0	0	0	0	0	0	0	0	0	0	0	0	0	0	0	0	0	0	0	0	0	80	0	0	0
I0601A	I0601	I06	24	100	WAY	yes	NO	SE	2344.12	0.15	6	4	4	0.5	0	40	60	0	0	0	0	0	0	0	0	0	0	0	0	0	0	0.5	0	0	0	0	0	0	0	0	0	0	0	0	0	5	0	0	0
I0602B	I0602	I06	30	100	WWHR	yes	YES	E	1124.37	0.07	6	2	2	0.5	100	40	42	0	0	0	0	0	0	0	0	0	0	0	0	0	0	0	0	0	0	20	0	0	0	0	0	0	0	0	0	0.5	0	0	0
I0603A	I0603	I06	20	100	WHR	yes	NO	S	465.3	0.14	6	28	28	5	100	60	55	0	0	0	0	0	0	0	0	0.5	0	0	0	0	0	0	0	0	0	0	0	0	0	0	0	0	0	0	0	40	0	0	0
I0604A	I0604	I06	12	0	WAY	yes	YES	W	401.555	0.33	5	2	2	0	100	80	30	0	0	0	0	0	0	0	0	0	0	0	0	1	0	0	0	0	0	0	0	0	0	0	0	0	0	0	0	20	0	0	0
I0605B	I0605	I06	9	0	WWHR	yes	YES	NW	783.37	0.09	2	28	4	0	0	0	30	0	0	0	0	0	0	0	0	0	0	0	0.5	0	0	0	0	0	0	0	0	0	0	0	0	0	0	0	0	0	0	0	0
I0606A	I0606	I06	22	100	WAY	yes	YES	SE	11918.7	0.29	3	28	4	4	0	10	50	0	0	0	0	0	0	0	0	0.5	0	0	0	0	0	5	0	0	0	0	0	0	0	0	0	0	0	0	0	2	0	0	0
I0701B	I0701	I07	6	100	WAY	no	NO	E	611.325	0.09	4	20	20	6	100	80	45	0	0	0	0	0	0	0	0	0	0	0	0	0	0	0	0	0	0	0	0	0	0	0	0	0	0	0	0	20	0	0	0
I0702B	I0702	I07	11	100	WWHR	no	NO	E	447.2	0.05	3	3	3	0.5	100	90	50	0	0	0	0	0	0	0	0	0	0	0	0	0	0	0	0	0	0	0	0	0	0	0	0	0	0	0	0	25	0	0	0
I0703B	I0703	I07	30	100	WAY	no	NO	E	498.697	0.13	6	4	4	0	0	0	38	0	0	0	0	0	0	0	0	0	0	0	0	0	0	5	0	0	0	0	5	0	0	0	15	0	0	0	0	0	0	0	0
I0704A	I0704	I07	13	100	WAY	no	NO	S	632.4	0.04	3	50	1	0.5	0	30	50	0	0	0	0	0	0	0	0	0	0	0	0	0	0	0	0	0	0	10	0	0	0	0	0	0	0	0	0	40	0	0	0
I0705A	I0705	I07	27	100	WAY	no	NO	S	1905.7	0.22	2	50	50	3	20	0	38	0	0	0	0	0	0	0	0	5	0	0	0	5	0	0	0	0	0	0	0	0	0	0	0	0	0	0	0	5	0	0	0
I0706A	I0706	I07	25	0	WAY	no	NO	S	1795.6	0.2	2	3	3	0	20	0	44	0	0	0	0	0	0	0	0	0	0	0	0	0	0	0	0	0	0	0	10	0	0	0	0	0	0	0	0	0	0	0	0
I0801A	I0801	I08	14	0	WAY	no	NO	S	1582.88	0.4	7	3	3	2.5	0	0	45	0	0	0	0	0	0	0	0	0	0	0	0	0	0	0	0	0	0	0	0	0	0	0	0	0	0	0	0	0	0	0	0
I0802B	I0802	I08	8	0	WAY	no	NO	NE	1183.88	0.47	8	3	3	2	0	0	42	0	0	0	0	0	0	0	0	0	0	0	0	0	0	0	0	0	0	0	0	0	0	0	0	0	0	0	0	0	0	0	0
I0803B	I0803	I08	8	0	WAY	no	NO	NE	91.125	0.2	10	3	3	1.5	100	60	45	0	0	0	0	0	0	0	0	0	0	0	0	0	0	0	0	0	0	0	0	0	0	0	0	0	0	0	0	40	0	0	0
I0804B	I0804	I08	10	0	WAY	no	NO	N	429.069	0.08	4	2	2	2	0	0	20	0	0	0	0	0	0	0	0	0	0	0	0	0	0	0	0	0	0	0	0	0	0	0	0	0	0	0	0	9	0	0	0
I0805A	I0805	I08	7	0	WAY	no	NO	SE	1000.8	0.13	4	2	2	0	0	0	35	0	0	0	0	0	0	0	0	0	0	0	0	0	0	0	0	0	0	0	0	0	0	0	0	0	0	0	0	0	0	0	0
I0806A	I0806	I08	14	0	WHR	no	NO	SW	146.438	0	8	8	8	1	100	70	25	0	0	0	0	0	0	0	0	5	0	0	0	0	0	0	0	0	0	0	0	0	0	0	0	0	0	0	0	20	0	0	0
O0101A	O0101	O01	7	0	WWHR	no	NO	SW	117.5	0.08	3	11	11	0	100	80	40	0	0	0	0	0	0	0	0	0	0	0	0	0	0	0	0	0	0	5	0	0	0	0	0	0	0	0	0	20	0	0	0
O0102B	O0102	O01	12	0	WWHR	no	NO	NE	97.5	0.02	2	11	11	0	0	20	48	0	0	0	0	0	0	0	0	0	0	0	0	0	0	0.5	0	0	0	25	0	0	0	0	0	0	0	0	0	10	0	0	0
O0201B	O0201	O02	15	100	WWHR	no	NO	NE	134.062	0.02	3	16	2	0	75	90	42	0	0	0	0	0	0	0	0	0	0	0	0	0	0	0.5	0	0	0	10	0	0	0	0	0	0	0	0	0	20	0	0	0
O0202A	O0202	O02	10	100	WWHR	no	NO	NW	242.165	0.02	3	16	2	0	100	0	40	0	0	0	0	0	0	0	0	0	0	0	0	0	0	0	0	0	0	0	0	0	0	0	0	0	0	0	0	5	0	0	0
O0203A	O0203	O02	17	100	WWHR	no	NO	SE	202.5	0.02	3	16	2	6	0	50	32	0	0	0	0	0	0	1	0	0	0	0	0	0	0	0.5	0	0	0	30	0	0	0	0	0	0	0	0	0	0.5	0	0	0
O0204B	O0204	O02	9	100	WWHR	no	NO	N	321.75	0.07	3	16	2	0	0	0	40	0	0	0	0	0	0	5	0	0	0	0	0	0	0	0	0	0	0	0	0	0	0	0	0	0	0	0	0	10	0	0	0
O0301A	O0301	O03	20	0	WAY	yes	YES	SE	4573.8	0.35	4	15	15	0	0	80	45	0	0	0	0	0	0	0	0	0	0	0	0	0	0	0	0	0	0	0	0	0	0	0	0	0	0.5	0	0	15	0	0	0
O0302B	O0302	O03	12.5	100	WAY	yes	YES	NE	1470.15	0.15	2	15	15	0	0	5	44	0	0	0	0	0	0	0	0	0	0	0	0	0	0	0	0	0	0	0	0	0	0	0	0	0	0	0	0	0	0	0	0
O0303B	O0303	O03	18	0	WAY	yes	YES	E	1745.28	0.16	2	20	1	0	0	0	60	0	0	0	0	0	0	0	0	0	0	0	0	2	0	1	0	0	0	15	0	0	0	0	0	0	0	0	0	1	0	0	0
O0304B	O0304	O03	12	100	WAY	yes	YES	N	380.938	0.2	4	6	6	5	0	60	30	0	0	0	0	0	0	0	0	0	0	0	0	0	0	0	0	0	0	0	0	0	0	0	0	0	0	0	0	25	0	0	0
O0305A	O0305	O03	20	100	WWHR	yes	YES	W	1564.65	0.2	3	6	6	6	0	0	42	0	0	0	1	0	0	0	0	0	0	0	0	0	0	0	5	0	0	20	0	0	0	0	0	0	0	0.5	0	0.5	0	0	0
O0306A	O0306	O03	25	0	WAY	yes	YES	W	3901.41	0.2	2	20	1	0	30	0	38	0	0	0	5	0	0	0	0	0	0	0	0	1	0	5	3	0.5	0	5	0	0	0.5	0	0	0	0	0	0	5	0	0	0
O0307A	O0307	O03	40	0	WAY	yes	YES	S	1824.74	0.25	3	15	1	0	100	85	58	0	0	0	0	0	0	0	0	5	0	0	0	0	0	0	0	0	0	0	0	0	0	0	0	0	0	0	0	15	0	0	0
O0308B	O0308	O03	25	0	WW	yes	YES	N	2933.55	0.21	3	20	20	1	100	60	38	0	0	0	0	0	0	0	0	0	0	0	0	0	0	0	0	0	0	0	0	0	0	0	0	0	0	0	0	60	0	0	0
O0310B	O0310	O03	22	100	WHR	yes	YES	E	902.46	0.07	3	12	12	6	0	0	38	0	0	0	0	0	0	0	0	0	0	0	0	0	0	0	0	0	0	40	0	0	0	0	0	0	0	0	0	0	0	0	0
O0311B	O0311	O03	20	100	WAY	yes	YES	E	1274.49	0.14	4	1	1	0	60	70	58	0	0	0	0	0	0	0	0	0	0	0	0	0	0	7	0	0	0	5	0	0	0	0	0	0	0	0	0	15	0	0	0
O0312B	O0312	O03	20	100	WWHR	yes	NO	N	1290.24	0.12	2	2	2	9	0	0	54	0	0	0	0	0	0	0	0	0	0	0	0	0	0	0	0	0	0	50	0	0	0	0	0	0	0	0	0	10	0	0	0
O0313B	O0313	O03	15	100	WWHR	yes	YES	E	2450	0.05	2	12	12	21	0	0	54	0	0	0	0	0	0	0	0	0	0	0	0	0	0	0	0	0	0	40	0	0	0	0	0	0	0	0	0	5	0	0	0
O0314A	O0314	O03	23	0	WWHR	yes	NO	S	1287	0.11	3	1	1	0	30	30	48	0	0	0	0	5	0	0	0	5	0	0	0	0	0	0.5	0	0	0	30	0	0	0	0	0	0	0	0	0	10	0	0	0
O0401B	O0401	O04	12	100	WAY	no	NO	NE	123.256	0.08	3	22	22	2	0	20	68	0	0	0	0	0	0	0	0	0	0	0	0	0	0	1	0	0	0	1	0	0	0	0.5	0	0	0	0	0	1	0	0	0
O0402B	O0402	O04	7.5	100	WAY	no	NO	NW	317.75	0	4	22	22	2	0	30	46	0	0	0	0	0	0	0	0	0	0	0	0	0	0	0	0	0	0	0	0	0	0	0	0	0	0	0	0	20	0	0	0
O0403B	O0403	O04	6	100	WHR	no	NO	E	45.57	0	2	22	22	2	80	70	42	0	0	0	0	0	0	0	0	0	0	0	0	0	0	0	0	0	0	60	0	0	0	0	0	0	0	0	0	0	0	0	0
O0404A	O0404	O04	12	100	WAY	no	NO	SW	807.675	0.01	5	1	1	2	50	0	52	0	0	0	0	0	0	0	0	0	0	0	0	0	0	0	0	0	0	25	0	0	0	0	0	0	0	0	0	5	0	0	0
O0407A	O0407	O04	15	100	WAY	no	NO	SE	632	0.11	3	2	2	6	100	80	35	0	0	0	0	0	0	0	0	5	0	0	0	0	0	0	0	0	0	0	0	0	0	0	0	0	0	0	0	35	0	0	0
O0408B	O0408	O04	30	100	WAY	no	NO	NW	454.212	0.02	3	22	22	2	0	0	36	0	0	0	0	0	0	0	0	0	0	0	0	0	0	0.5	5	0	0	50	0	0	0	0	0	0	0	0	0	5	0	0.5	0
O0409A	O0409	O04	20	100	WAY	no	NO	W	838.8	0.03	6	22	22	5	0	0	41	0	0	0	0	0	0	0	0	0	0	0	0	0	0	0	0	0	0	10	0	0	0	0	0	0	0	0	0	0.5	0	0	0
O0410A	O0410	O04	17.5	100	WAY	no	NO	W	1272.29	0.01	3	22	22	1	100	90	30	0	0	0	0	0	0	0	0	0	0	0	0	0	0	0	0	0	0.5	0	0	0	0	0	0	0	0	0	0	25	0	0	0
O0411B	O0411	O04	15	100	WAY	no	NO	N	510.86	0.03	5	22	22	2	0	20	38	0	0	0	0	0	0	0	0	0	0	0	0	0	0	0	0	0	0	0.5	0	0	0	0	0	0	0	0	0	0	0	0	0
O0501A	O0501	O05	23	100	WAY	yes	YES	W	658.35	0.07	6	6	2	6.5	0	80	38	0	0	0	0	0	0	0	0	0	0	0	0	0	0	0	0	0	0	20	0	0	0	0	0	0	0	0	0	20	0	0	0
O0502A	O0502	O05	25	0	WAY	yes	NO	SE	288.75	0.15	8	3	3	0	0	5	50	0	0	0	0	0	0	0	0	0	0	0	0	0	0	10	0	0	0	20	0	0	0	0	0	0	0	0	0	10	0	0	0
O0503B	O0503	O05	48	100	WAY	yes	YES	E	2450.88	0.57	5	6	2	7.9	0	0	45	0	0	0	0	0	0	0	0	0.5	0	0	0	0	0	0	0	0	0	0	0	0	0	0	0	0	0	0	0	10	0	0	0
O0504B	O0504	O05	16	100	WW	yes	YES	N	412.825	0.02	5	10	3	6	0	10	33	0	0	0	0	0	0	0	0	0	0	0	0	0	0	0	0	0	0	15	0	0	0	0	0	0	0	0	0	0.5	0	0	0
O0505A	O0505	O05	20	100	WHR	yes	YES	W	972.125	0.12	2	20	2	6	100	85	40	0	0	0	0	0	0	0	0	0	0	0	0	0	0	1	0	0	0	0	0	0	0	0	0	0	0	0	0	38	0	0	0
O0506B	O0506	O05	18	100	WW	yes	YES	N	626	0.02	4	6	2	6	0	0	43	0	0	0	0	0	0	0	0	0	0	0	0	0	0	0	0	0	0	0	0	0	0	0	0	0	0	0	0	0	0	0	0
R0201B	R0201	R02	11	0	WAY	no	NO	SE	558.96	0.14	6	10	5	0	0	20	60	0.5	0	0	0	0	0	0	0	0	0	0	0	10	0	0	5	0	0	8	0	0	0	0	0	0	0	0	0	15	0	0	0
R0204A	R0204	R02	23	0	WAY	no	NO	SE	1119.96	0.1	4	15	1	1	0	0	55	0	0	0	0.5	1	0	0	0	0	0	0	0	0	0	1	0.5	0	0	10	0	0	0	0	0	0	0	0	0	10	0	0	0
R0205B	R0205	R02	20	100	WW	no	NO	NW	1037.85	0.01	2	10	4	5	0	0	25	0	0	0	0	0	0	0	0	0	0	0	0	0	0	0	0	10	0	25	0	0	0	0	0	0	0	0	0	10	0	0	0
R0206A	R0206	R02	50	100	WW	no	NO	SW	330.48	0.02	1	10	6	0	80	80	40	0	0	0	0	0	0	0	0	0	0	0	0	0	0	0	0	0	0	0	0	0	0	0	0	0	0	0	0	40	0	0	0
R0208B	R0208	R02	10	100	WAY	no	NO	NE	307.09	0.08	4	10	5	1	100	70	44	0	0	0	0	0	0	1	0	0	0	0	0	0.5	0	3	0	0	0	2	0	0	0	0	0	0	0	0	0	10	0	0	0
R0402B	R0402	R04	14	100	WW	no	NO	E	406.822	0	4	50	50	3	0	0	36	0	0	0	0	0	0	0	0	0	0	0	0	0	0	0	0	0	0	1	0	0	0	0	0	0	0	0	0	5	0	0	0
R0403B	R0403	R04	23	0	WW	no	NO	NE	515.45	0.05	3	50	50	3	0	30	38	0	0	0	0	0	0	0	0	0	0	0	0	0	0	0	5	0	0	0	0	0	0	0	0	0	1	0	0	15	0	0	0
R0405A	R0405	R04	14	0	WW	no	NO	S	108.5	0	1	50	50	0	0	20	24	0	0	0	0	0	0	0	0	5	0	0	0	0	0	0	0	0	0	0	0	0	0	0	0	0	0	0	0	15	0	0	0
R0406B	R0406	R04	11	100	WAY	no	NO	N	250.8	0.07	6	2	2	6	100	80	58	0	0	0	0	0	0	5	0	0	0	0	0	0	0	0	0	0	0	0	0	0	0	0	0	0	0	0	0	30	0	0	0
R0407B	R0407	R04	11	0	WAY	no	NO	E	401.76	0.01	6	2	2	0	0	90	36	0	0	0	0	0	0	0	0	0	0	0	0	0	0	0	0	0	0	0	0	0	0	0	0	0	0	0	0	30	0	0	0
R0601B	R0601	R06	9	0	WWHR	no	NO	N	102.375	0.1	2	15	15	16	0	0	34	0	0	0	0	0	0	0	0	0	0	0	0	0	0	0	0	0	0	0	0	0	0	0	0	0	0	0	0	0	0	0	0
R0602B	R0602	R06	9	0	WAY	no	NO	N	1462.5	0.15	3	30	30	0	80	30	66	0	0	0	0	0	0	0	0	0	0	0	0	0	0	0.5	0	0	0	0	0	0	0	0	40	0	0	0	0	5	0	0	0
R0603A	R0603	R06	17	0	WAY	no	NO	W	1556.1	0.3	4	30	30	3	90	40	20	0	0	0	0	0	0	0	0	0	0	0	0	0	0	0	0	0	0	0	0	0	0	0	0	0	0	0	0	5	0	0	0
R0604A	R0604	R06	5	0	WWHR	no	NO	W	60	0.17	3	25	25	8	0	0	56	0	0	0	0	0	0	0	0	0	0	0	0	0	0	0	0	0	0	0	0	0	0	0	0	0	0	0	0	0	0	0	0
R0701B	R0701	R07	7	100	WAY	no	NO	E	163.8	0.03	3	40	1	2	0	10	29	0	0	0	0	0	0	0	0	0	0	0	0	0	0	0	0	0	0	30	0	0	0	0	0	0	0	0	0	5	0	0	0
R0702A	R0702	R07	10	0	WWHR	no	NO	S	131.3	0	5	40	1	0	100	80	31	0	0	0	0	0	0	0	0	0	0	0	0	0	0	0	0.5	0	0	5	0	0	0	0	0	0	0	0	0	15	0	0	0
R0703A	R0703	R07	25	0	WWHR	no	NO	W	1150.8	0.19	10	10	1	0	0	0	44	0	0	0	0	0	0	0	0	0	0	0	0	0	0	10	0	0	0	10	0	0	0	0	0	0	0	0	0	20	0	0	0
R0704B	R0704	R07	9	100	WHR	no	NO	E	132	0.02	4	40	1	2	0	0	28	0	0	0	0	0	0	0	0	0	0	0	0	0	0	0.5	0	0	0	5	0	0	0	0	0	0	0	0	0	5	0	0	0
R0705B	R0705	R07	10	0	WWHR	no	NO	N	103.95	0.02	7	40	1	0	0	0	47	0	0	0	0	0	0	0	0	0	0	0	0	0	0	0.5	0	0	0	0.5	0	0	0	0	0	0	0	0	0	10	0	0	0
R0706B	R0706	R07	9	0	WWHR	no	NO	N	97.614	0.12	2	40	1	0	100	60	32	0	0	0	0	0	0	0	0	0	0	0	0	0	0	0	0	0	0	0	0	0	0	0	0	0	0	0	0	15	0	0	0
R0801A	R0801	R08	14	0	WWHR	no	NO	S	373.1	0.02	2	8	8	0	100	70	51	0	0	0	0	0	0	0	0	0	0	0	0	0.5	0	0	0	0	0	0	0	0	0	0	0	0	0	0	0	15	0	0	0
R0802B	R0802	R08	15	0	WWHR	no	NO	N	361.075	0.04	3	8	8	0	0	0	60	0	0	0	0	0	0	0	0	0	0	0	0	20	0	0.5	0	0	0	20	0	0	0	0	0	0	0	0	0	10	0	0	0
R0901B	R0901	R09	15	100	WAY	no	NO	W	715.008	0.04	1	50	50	1	90	40	37	0	0	0	0.5	0	0	0	0	0	0	0	0	0	0	0.5	2	0	0	5	0	0	0	0	0	0	0	0	0	20	0	0	0
R0902B	R0902	R09	15	100	WWHR	no	NO	SE	539.09	0.04	5	2	2	0.5	0	30	42	0	0	0	0	0	0	0	0	0	0	0	0	0	0	0.5	0	0	0	1	0	0	0	0	0	0	0	0	0	20	0	0	0
R0903A	R0903	R09	17	100	WAY	no	NO	SW	466.44	0.05	2	10	10	0	0	40	43	0	0	0	0	0	0	0	0	0	0	0	0	0	0	0	0	0	0	5	0	0	0	0	0	0	0	0	0	0.5	0	0	0
R0907A	R0907	R09	14	0	WHR	no	NO	W	96.9	0	2	50	50	0	0	0	23	0	0	0	0	0	0	0	0	0	0	0	0	0	0	0	0	0	0	0	0	0	0	0	0	0	0	0	0	10	0	0	0
R0908A	R0908	R09	15	0	WAY	no	NO	W	258.524	0.08	3	6	6	0	0	0	34	0	0	0	0	0	0	0	0	0	0	0	0	0	0	0	0	0	0	0	0	0	0	0	0	0	0	0	0	0	0	0	0
R0909B	R0909	R09	15	0	WWHR	no	NO	N	961.4	0	2	20	20	1	0	0	43	0	0	0	0	0	0	0	0	0	0	0	0.5	0	0	0.5	0	0	0	0	0	0	0	0	0	0	0	0	0	7	0	0	0
R0910A	R0910	R09	20	0	WAY	no	NO	S	606.985	0.05	6	5	5	0	100	70	32	0	0	0	0	0	0	0	0.5	0.5	0	0	0	2	0	0.5	5	0	0	0	0	0	0	0	0	0	0	0	0	30	0	0	0
T0101A	T0101	T01	12	0	WW	yes	NO	NW	227.205	0.05	2	2	2	0	0	30	44	0	0	0	0	0	0	0	0	0	0	0	0	5	0	0	0	0	0	0	0	0	0	0	0	0	0	0	0	1	0	0	0
T0102B	T0102	T01	13	0	WW	yes	YES	E	142.694	0.02	3	4	4	0	100	60	58	0	0	0	0	0	0	0	0	0	0	0	0	0	0	0	0	0	0	0	0	0	0	0	0	0	0	0	0	30	0	0	0
T0103B	T0103	T01	10	100	WW	yes	YES	N	129.48	0	2	5	5	0	100	60	60	0	0	0	0	0	0	0	0	0	0	0	0	0	0	0	0	0	0	0	0	0	0	0	0	0	0	0	0	20	0	0	0
T0105B	T0105	T01	13	0	WW	yes	YES	SE	115.92	0	2	4	4	0	0	30	38	0	0	0	0	0	0	0	0	0	0	0	0	0	0	0	0	0	0	0	0	0	0	0	0	0	0	0	0	0	0	0	0
T0106B	T0106	T01	12	100	WWHR	yes	YES	N	366.094	0.02	4	3	1	1.5	0	0	42	0	0	0	0	0	0	5	0	0	0	0	0	0	0	0	0	0	0	10	0	0	0	0	0	0	0	0	0	10	0	0	0
T0107A	T0107	T01	15	0	WW	yes	YES	W	221.1	0.01	2	5	5	0	100	60	40	0	0	0	0	0	0	0.5	0	0	0	0	0	0	0	0	0	0	0	15	0	0	0	0	0	1	0	0	0	15	0	0	0
T0201A	T0201	T02	40	0	WAY	yes	NO	NW	2223.28	0.07	6	1	1	2	0	0	54	0	0	0	0	0	0	0	0	0.5	0	0	0	0	7	0.5	0.5	0	0	0	0	0	0	0	0	0	0	0	0	0	0	0	0
T0202A	T0202	T02	25	0	WAY	yes	NO	W	1076.4	0.05	8	1	1	0	100	90	31	0	0	0	0	0	0	0	0	10	0	0	0	0	0	0	0.5	0	0	0	0	0	0	0	0	0	0	0	0	30	0	0	0
T0203B	T0203	T02	20	100	WAY	yes	NO	S	1489.2	0	3	1	1	1	0	90	32	0	0	0	0	0	0	0	0	0	0	0	0	0	0	0	0	0	0	0	0	0	0	0	0	0	0	0	0	15	0	0	0
T0204B	T0204	T02	17.5	100	WHR	yes	NO	N	851.76	0	1	10	10	1	0	0	42	0	0	0	0	0	0	0	0	0	0	0	0	0	0	0	0	0	0	0	0	0	0	0	0	0	0	0	0	0	0	0	0
T0205A	T0205	T02	23	100	WHR	yes	YES	W	409.5	0	8	10	10	0.5	0	0	28	0	0	0	0	0	0	0	0	0	0	0	0	0	0.5	0	0	0	0	0	0	0	0	0	0	0	0	0	0	10	0	0	0
T0301A	T0301	T03	12	100	WW	yes	YES	NW	168.175	0.01	3	6	6	6	0	20	40	0	0	0	0	0	0	0	0	0	0	0	0	5	0	0	0	0	0	25	0	0	0	0	0	0	0	0	0	10	0	0	0
T0302B	T0302	T03	12	100	WW	yes	YES	NE	359.04	0.02	3	6	6	2	0	10	41	0	0	0	0	0	0	0	0	0	0	0	0	0	25	0	0	0	0	10	0	0	0	0	0	0	0	0	0	10	0	0	0
T0303B	T0303	T03	15	0	WWHR	yes	YES	SE	810.26	0.03	3	3	1	0	100	90	32	0	0	0	0	0	0	0	0	0	0	0	0	0	0	0	0	0	0	0	0	0	0	0	0	0	0	0	0	65	0	0	0
T0304A	T0304	T03	20	0	WW	yes	YES	SW	317.016	0.05	2	4	4	0	100	70	38	0	0	0	0	0	0	15	0	0	0	0	0	0	0	0.5	0	0	0	0	0	0.5	0	0	0	0	0	0	0	10	0	0	0
T0305A	T0305	T03	10	0	WW	yes	YES	W	365.94	0.04	5	4	4	2	100	40	38	0	0	0.5	0	0	0	0	0	0	0	0	0	0	0	0.5	0.5	0	0	0	0	0	0	0	0	0	0	0	0	25	0	0	0
T0306B	T0306	T03	20	100	WAY	yes	YES	NE	1170.12	0.06	8	4	4	6	100	60	40	0	0	0	0	0	0	0	0	0	0	0.5	0	10	0	0	0	0	0	0	0	0	0	0	0	0	0	0	0	25	0	0	0
T0307B	T0307	T03	25	100	WWHR	yes	YES	E	729.98	0.06	6	6	6	3	0	10	40	0	0	0	0	0	0	0	0	0	0	0	0	1	0	0	0	0	0	15	0	0	0	0	0	0	0	0	0	10	0	0	0
T0401A	T0401	T04	15	100	WAY	no	NO	S	405.275	0.06	4	4	1	2	1	0	41	0	0	0	0	0	0	0	0	0	0	0	0	0	0	0	0	0	0	40	0	0	0	0	0	0	0	0	0	0	0	0	0
T0402A	T0402	T04	15	100	WAY	no	NO	W	286.875	0.13	4	4	1	2	30	0	50	0	0	0	0	0	0	0	0	0	0	0	0	0	0	0	7	0	0	60	0	0	0	0	0	0	0	0	0	0	0	0	0
T0403A	T0403	T04	22	100	WAY	no	NO	S	987.658	0.03	3	4	1	2	0	0	40	0	0	0	0	0	0	0	0	0	0	0	0	0.5	0	0.5	0	0	0	35	0	0	0	0	0	0	0	0	0	10	0	0	0
T0404A	T0404	T04	15	100	WWHR	no	NO	SE	423.15	0	3	6	1	0	100	80	42	0	0	0	0	0	0	0	0	0.5	0	0	0	0	0	20	0	0	0	0.5	0	0	0	0	0	0	0	0	0	25	0	0	0
T0405B	T0405	T04	11	100	WWHR	no	NO	NE	291.9	0.01	2	6	1	2	0	5	42	0	0	0	0	0	0	0	0	0	0	0	0	0	0	0	0	0	0	0	0	0	0	0	0	0	0	0	0	44	0	0	0
T0406B	T0406	T04	10	100	WWHR	no	NO	NE	378.42	0.01	1	6	1	2	0	0	48	0	0	0	0	0	0	0	0	0	0	0	0	0	0	0.5	0	0	0	0	0	0	0	0	0	0	0	0	0	0	0	0	0
T0501B	T0501	T05	18	0	WAY	no	NO	E	646.38	0.04	2	2	2	3	0	5	56	0	0	0	0	0	0	0	0	0	0	0	0	0	0	0	0.5	0	0	0	0	0	0	0	0	0	0	0	0	15	0	0	0
T0502A	T0502	T05	9	0	WAY	no	NO	SW	595.976	0.09	6	15	15	0.5	100	95	48	0	0	0	0	0	0	0	0	7	0	0	0	0	0	0	0	0	0	0	0	0	0	0	0	0	0	0	0	70	0	0	0
T0503A	T0503	T05	12	0	WAY	no	NO	NW	315.495	0.08	5	15	15	0	100	30	35	0	0	0	0	0	0	0	0	0	0	0	0	0	0	0.5	0	0	0	0	0	0	0	0	0	0	0	0	0	20	0	0	0
T0603A	T0603	T06	16	0	WWHR	yes		SW	1281	0.07	1	15	15	2	100	10	32	0	0.5	0	0	0	0	0	0	0	0	0	0	0	0	0	0	0	0	10	0	0	0	0	0	0	0	0	0	5	0	0	0
[truncated: 192 more columns]

## Sheet: Invert_species_list
Class	Order	FAMILY	GENUS	SPECIES	SpeciesCode
Gastropoda	Aquatic Pulmonata	Acroloxidae	Acroloxus	Acroloxus_lacustris	AcrLac
Odonata	Anisoptera	Aeshnidae			Aeshni
Coleoptera	Adephaga	Dytiscidae	Agabus	Agabus_bipustulatus	AgaBip
Coleoptera	Adephaga	Dytiscidae	Agabus	Agabus_Sp	AgabSp
Coleoptera	Adephaga	Dytiscidae	Agabus	Agabus_didymus	AgaDid
Coleoptera	Adephaga	Dytiscidae	Agabus	Agabus_paludosus	AgaPal
Trichoptera	Rhyacophiloidea	Glossosomatidae	Agapetus	Agapetus_Sp	AgapSp
Coleoptera	Adephaga	Dytiscidae	Agabus	Agabus_sturmii	AgaStu
Ephemeroptera	Baetoidea	Baetidae	Alainites	Alainites_muticus	AlaMut
Plecoptera	Filipalpia	Nemouridae	Amphinemura	Amphinemura_sulcicollis	AmpSul
Coleoptera	Hydrophiloidea	Hydrophilidae	Anacaena	Anacaena_bipustulata	AnaBip
Coleoptera	Hydrophiloidea	Hydrophilidae	Anacaena	Anacaena_globulus	AnaGlo
Coleoptera	Hydrophiloidea	Hydrophilidae	Anacaena	Anacaena_limbata	AnaLim
Trichoptera	Limnephiloidea	Limnephilidae	Anabolia	Anabolia_nervosa	AnaNer
Gastropoda	Aquatic Pulmonata	Ancylidae	Ancylus	Ancylus_Group	AncGro
Gastropoda	Aquatic Pulmonata	Planorbidae	Anisus	Anisus_leucostoma	AniLeu
Gastropoda	Aquatic Pulmonata	Planorbidae	Anisus	Anisus_Sp.	AniSp
Gastropoda	Aquatic Pulmonata	Planorbidae	Anisus	Anisus_vortex	AniVor
Diptera	Culicoidea (Excluding Chironomidae)	Culicidae	Anopheles	Anopheles_claviger	AnoCla
Diptera	Culicoidea (Excluding Chironomidae)	Culicidae	Anopheles	Anopheles_Sp	AnoSp
Isopoda	Aselloidea	Asellidae	Asellus	Asellus_aquaticus	AseAqu
Isopoda	Aselloidea	Asellidae			Aselli
Trichoptera	Limnephiloidea	Leptoceridae	Athripsodes	Athripsodes_albifrons	AthAlb
Trichoptera	Limnephiloidea	Leptoceridae	Athripsodes	Athripsodes_cinereus	AthCin
Ephemeroptera	Baetoidea	Baetidae	Baetis	Baetis_rhodani	BaeRho
Ephemeroptera	Baetoidea	Baetidae	Baetis	Baetis_Sp.	BaeSp
Ephemeroptera	Baetoidea	Baetidae		Baetidae	Baetid
Ephemeroptera	Baetoidea	Baetidae	Baetis	Baetis_vernus	BaeVer
Gastropoda	Aquatic Pulmonata	Planorbidae	Bathyomphalus	Bathyomphalus_contortus	BatCon
Tricladida	Paludicola	Dendrocoelidae	Bdellocephala	Bdellocephala_punctata	BdePun
Diptera	Tabanoidea	Stratiomyidae	Beris	Beris_Sp.	BerSp
Gastropoda	Prosobranchia	Bithyniidae	Bithynia	Bithynia_leachii	BitLea
Gastropoda	Prosobranchia	Bithyniidae	Bithynia	Bithynia_Sp.	BitSp
Gastropoda	Prosobranchia	Bithyniidae	Bithynia	Bithynia_tentaculata	BitTen
Trichoptera	Limnephiloidea	Brachycentridae	Brachycentrus	Brachycentrus_subnubilus	BraSub
Ephemeroptera	Caenoidea	Caenidae	Caenis	Caenis_luctuosa_macrura	CaeLuMa
Ephemeroptera	Caenoidea	Caenidae	Caenis	Caenis_rivulorum	CaeRiv
Ephemeroptera	Caenoidea	Caenidae	Caenis	Caenis_robusta	CaeRob
Odonata	Zygoptera	Calopterygidae	Calopteryx	Calopteryx_Sp.	CalSp
Odonata	Zygoptera	Calopterygidae	Calopteryx	Calopteryx_splendens	CalSpl
Odonata	Zygoptera	Calopterygidae	Calopteryx	Calopteryx_virgo	CalVir
Ephemeroptera	Baetoidea	Baetidae	Centroptilum	Centroptilum_luteolum	CenLut
Diptera	Culicoidea (Excluding Chironomidae)	Ceratopogonidae			Cerato
Coleoptera	Hydrophiloidea	Hydrophilidae	Cercyon	Cercyon_Sp	CerSp
Trichoptera	Limnephiloidea	Limnephilidae	Chaetopteryx	Chaetopteryx_villosa	ChaVil
Diptera	Culicoidea (Chironomidae)	Chironomidae			Chiron
Cladocera					Cladoc
Ephemeroptera	Baetoidea	Baetidae	Cloeon	Cloeon_dipterum	CloDip
Odonata	Zygoptera	Coenagrionidae			Coenag
Coleoptera				Coleoptera	Coleop
Collembola					Collem
Coleoptera	Adephaga	Dytiscidae	Colymbetes	Colymbetes_Sp	ColSp
Copepoda					Copepo
Diptera	Culicoidea (Excluding Chironomidae)	Culicidae	Coquillettidia	Coquillettidia_richiardii	CoqRic
Hemiptera	Corixoidea	Corixidae	Corixa	Corixa_iberica	CorIbe
Hemiptera	Corixoidea	Corixidae			Corixi
Hemiptera	Corixoidea	Corixidae	Corixa	Corixa_punctata_iberica	CorPuIb
Hemiptera	Corixoidea	Corixidae	Corixa	Corixa_Sp	CorSp
Amphipoda	Gammaroidea	Crangonyctidae	Crangonyx	Crangonyx_pseudogracilis	CraPse
Diptera	Culicoidea (Excluding Chironomidae)	Culicidae	Culiseta	Culiseta_alaskaensis_annulata_subochreagroup	CulAgp
Diptera	Culicoidea (Excluding Chironomidae)	Culicidae			Culici
Diptera	Culicoidea (Excluding Chironomidae)	Culicidae	Culiseta	Culiseta_Sp.	CuliseSp
Diptera	Culicoidea (Excluding Chironomidae)	Culicidae	Culex	Culex_pipiens	CulPip
Diptera	Culicoidea (Excluding Chironomidae)	Culicidae	Culex	Culex_Sp	CulSp
Coleoptera	Curculionoidea	Curculionidae			Curcul
Tricladida	Paludicola	Dendrocoelidae	Dendrocoelum	Dendrocoelum_lacteum	DenLac
Diptera	Tipuloidea	Pediciidae	Dicranota	Dicranota_Sp	DicSp
Diptera					Dipter
Diptera	Culicoidea (Excluding Chironomidae)	Dixidae	Dixella	Dixella_aestivalis	DixAes
Diptera	Culicoidea (Excluding Chironomidae)	Dixidae	Dixella	Dixella_autumnalis	DixAut
Diptera	Culicoidea (Excluding Chironomidae)	Dixidae		Dixidae	Dixida
Diptera	Culicoidea (Excluding Chironomidae)	Dixidae	Dixa	Dixa_nebulosa	DixNeb
Diptera	Culicoidea (Excluding Chironomidae)	Dixidae	Dixella	Dixella_Sp	DixSp
Diptera	Empoidea	Dolichopodidae		Dolichopodidae	Dolich
Coleoptera	Dryopoidea	Dryopidae	Dryops	Dryops_Sp	DrySp
Tricladida	Paludicola	Dugesiidae	Dugesia	Dugesia_lugubris_polychroa	DugLuP
Coleoptera	Adephaga	Dytiscidae		Dytiscidae	Dytisc
Coleoptera	Adephaga	Dytiscidae	Dytiscus	Dytiscus_Sp	DytSp
Coleoptera	Dryopoidea	Elmidae	Elmis	Elmis_aenea	ElmAen
Coleoptera	Dryopoidea	Elmidae		Elmidae	Elmida
Coleoptera	Eucinetoidea	Scirtidae	Elodes	Elodes_Sp	EloSp
Ephemeroptera	Ephemeroidea	Ephemeridae	Ephemera	Ephemera_danica	EphDan
Ephemeroptera	Ephemeroidea	Ephemeridae	Ephemera	Ephemera_Sp	EphSp
Ephemeroptera	Ephemeroidea	Ephemeridae	Ephemera	Ephemera_vulgata	EphVul
Hirudinea	Gnathobdellae	Erpobdellidae			Erpobd
Hirudinea	Gnathobdellae	Erpobdellidae	Erpobdella	Erpobdella_octoculata	ErpOct
Hirudinea	Gnathobdellae	Erpobdellidae	Erpobdella	Erpobdella_Sp	ErpSp
Coleoptera	Dryopoidea	Elmidae	Esolus	Esolus_parallelepipedus	EsoPar
Amphipoda	Gammaroidea	Gammaridae	Gammarus	Gammarus_pulex	GamPul
Amphipoda	Gammaroidea	Gammaridae	Gammarus	Gammarus_Sp	GamSp
Gastropoda				Gastropoda	Gastro
Hemiptera	Gerroidea	Gerridae	Gerris	Gerris_lacustris	GerLac
Hemiptera	Gerroidea	Gerridae			Gerrid
Hemiptera	Gerroidea	Gerridae	Gerris	Gerris_Sp	GerSp
Hirudinea	Rhynchobdella	Glossiphoniidae	Glossiphonia	Glossiphonia_complanata	GloCom
Hirudinea	Rhynchobdella	Glossiphoniidae	Glossiphonia	Glossiphonia_Group	GloGro
Hirudinea	Rhynchobdella	Glossiphoniidae	Glossiphonia	Glossiphonia_paludosa	GloPal
Coleoptera	Adephaga	Dytiscidae	Graptodytes	Graptodytes_pictus	GraPic
Gastropoda	Aquatic Pulmonata	Planorbidae	Gyraulus	Gyraulus_albus	GyrAlb
Gastropoda	Aquatic Pulmonata	Planorbidae	Gyraulus	Gyraulus_crista	GyrCri
Coleoptera	Adephaga	Gyrinidae	Gyrinus	Gyrinus_Sp	GyrSp
Coleoptera	Adephaga	Gyrinidae	Gyrinus	Gyrinus_substriatus	GyrSub
Ephemeroptera	Leptophlebioidea	Leptophlebiidae	Habrophlebia	Habrophlebia_fusca	HabFus
Trichoptera	Limnephiloidea	Limnephilidae	Halesus	Halesus_digitatus	HalDig
Coleoptera	Adephaga	Haliplidae	Haliplus	Haliplus_lineatocollis	HalLin
Trichoptera	Limnephiloidea	Limnephilidae	Halesus	Halesus_radiatus	HalRad
Coleoptera	Adephaga	Haliplidae	Haliplus	Haliplus_ruficollis_group	HalRGp
Coleoptera	Adephaga	Haliplidae	Haliplus	Haliplus_ruficollis	HalRuf
Coleoptera	Adephaga	Haliplidae	Haliplus	Haliplus_Sp	HalSp
Coleoptera	Hydrophiloidea	Helophoridae	Helophorus	Helophorus_aequalis	HelAeq
Coleoptera	Hydrophiloidea	Helophoridae	Helophorus	Helophorus_brevipalpis	HelBre
Coleoptera	Hydrophiloidea	Helophoridae	Helophorus	Helophorus_flavipes	HelFla
Coleoptera	Hydrophiloidea	Helophoridae	Helophorus	Helophorus_flavipes_obscurus	HelFlOb
Coleoptera	Hydrophiloidea	Helophoridae	Helophorus	Helophorus_grandis	HelGra
Coleoptera	Hydrophiloidea	Helophoridae	Helophorus	Helophorus_griseus	HelGri
Diptera	Tipuloidea	Limoniidae	Helius	Helius_Sp	HeliSp
Coleoptera	Hydrophiloidea	Helophoridae	Helophorus	Helophorus_minutus	HelMin
Coleoptera	Hydrophiloidea	Helophoridae	Helophorus	Helophorus_Sp.	HeloSp
Hirudinea	Rhynchobdella	Glossiphoniidae	Helobdella	Helobdella_stagnalis	HelSta
Diptera	Empoidea	Empididae	Hemerodromia	Hemerodromia_Sp.	HemSp
Hemiptera	Corixoidea	Corixidae	Hesperocorixa	Hesperocorixa_sahlbergi	HesSah
Gastropoda	Aquatic Pulmonata	Planorbidae	Hippeutis	Hippeutis_complanatus	HipCom
Coelenterata	Hydroida	Hydridae			Hyd
Coleoptera	Adephaga	Dytiscidae	Hydroporus	Hydroporus_angustatus	HydAng
Coleoptera	Adephaga	Dytiscidae	Hydroporus	Hydroporus_discretus	HydDis
Coleoptera	Adephaga	Dytiscidae	Hydroporus	Hydroporus_erythrocephalus	HydEry
Coleoptera	Hydrophiloidea	Hydrophilidae	Hydrobius	Hydrobius_fuscipes	HydFus
Coleoptera	Adephaga	Dytiscidae	Hydroporus	Hydroporus_memnonius	HydMem
Coleoptera	Adephaga	Dytiscidae	Hydroporus	Hydroporus_planus	HydPla
Coleoptera	Adephaga	Dytiscidae	Hydroporus	Hydroporus_pubescens	HydPub
Hydracarina					Hydrac
Coleoptera	Staphylinoidea	Hydraenidae	Hydraena	Hydraena_palustris	HydraePal
Coleoptera	Staphylinoidea	Hydraenidae	Hydraena	Hydraena_Sp.	HydraeSp
Coleoptera	Staphylinoidea	Hydraenidae	Hydraena	Hydraena_testacea	HydraeTes
Coleoptera	Staphylinoidea	Hydraenidae	Hydraena	Hydraena_Riparia_rufipes_britteni	HydRgp
Coelenterata	Hydroida	Hydridae			Hydrid
Coleoptera	Staphylinoidea	Hydraenidae	Hydraena	Hydraena_Riparia	HydRip
Hemiptera	Gerroidea	Hydrometridae	Hydrometra	Hydrometra_Sp	HydromSp
Coleoptera	Hydrophiloidea	Hydrophilidae			Hydrop
Coleoptera	Adephaga	Dytiscidae	Hydroporus	Hydroporus_Palustris	HydroPal
Coleoptera	Adephaga	Dytiscidae	Hydroporus	Hydroporus_Sp	HydropSp
Trichoptera	Rhyacophiloidea	Hydroptilidae	Hydroptila	Hydroptila_Sp.	HydroptSp
Coelenterata	Hydroida	Hydridae	Hydra	Hydra_Sp.	HydSp
Coleoptera	Adephaga	Dytiscidae	Hydroporus	Hydroporus_tessellatus	HydTes
Coleoptera	Adephaga	Dytiscidae	Ilybius_Agabus	Ilybius_agabusSp	IlAgSp
Coleoptera	Adephaga	Dytiscidae	Ilybius	Ilybius_ater	IlyAte
Coleoptera	Adephaga	Dytiscidae	Ilybius	Ilybius_chalconatus	IlyCha
Hemiptera	Naucoroidea	Naucoridae	Ilyocoris	Ilyocoris_cimicoides	IlyCim
Coleoptera	Adephaga	Dytiscidae	Ilybius	Ilybius_fuliginosus	IlyFul
Coleoptera	Adephaga	Dytiscidae	Ilybius	Ilybius_quadriguttatus	IlyQua
Coleoptera	Adephaga	Dytiscidae	Ilybius	Ilybius_Sp	IlySp
Odonata	Zygoptera	Coenagrionidae	Ischnura	Ischnura_elegans	IscEle
Trichoptera	Rhyacophiloidea	Hydroptilidae	Ithytrichia	Ithytrichia_Sp.	IthSp
Coleoptera	Hydrophiloidea	Hydrophilidae	Laccobius	Laccobius_bipunctatus	LacBip
Trichoptera	Limnephiloidea	Lepidostomatidae	Lepidostoma	Lepidostoma_hirtum	LepHir
Ephemeroptera	Leptophlebioidea	Leptophlebiidae		Leptophlebiidae	Leptop
Trichoptera	Limnephiloidea	Limnephilidae	Limnephilus	Limnephilus_lunatus	LimLun
Trichoptera	Limnephiloidea	Limnephilidae			Limnep
Diptera	Cyclorrhapha	Muscidae	Limnophora	Limnophora_riparia	LimRip
Coleoptera	Staphylinoidea	Hydraenidae	Limnebius	Limnebius_truncatellus	LimTru
Coleoptera	Dryopoidea	Elmidae	Limnius	Limnius_volckmari	LimVol
Gastropoda	Aquatic Pulmonata	Lymnaeidae	Lymnaea	Lymnaea_Group	LymGro
Gastropoda	Aquatic Pulmonata	Lymnaeidae		Lymnaeidae	Lymnae
Gastropoda	Aquatic Pulmonata	Lymnaeidae	Lymnaea	Lymnaea_stagnalis	LymSta
Trichoptera	Hydropsychoidea	Psychomyiidae	Lype	Lype_reducta	LypRed
Trichoptera	Hydropsychoidea	Psychomyiidae	Lype	Lype_Sp.	LypSp
Diptera	Cyclorrhapha	Syrphidae	Mallota	Mallota_Sp.	MalSp
Coleoptera	Hydrophiloidea	Hydrophilidae	Megasternum	Megasternum_Sp.	MegSp
Trichoptera	Limnephiloidea	Limnephilidae	Micropterna	Micropterna_Sp.	MicpSp
Trichoptera	Limnephiloidea	Limnephilidae	Micropterna	Micropterna_Sequax	MicSeq
Hemiptera	Corixoidea	Corixidae	Micronecta	Micronecta_Sp	MicSp
Trichoptera	Limnephiloidea	Leptoceridae	Mystacides	Mystacides_longicornis_nigra	MysLoNi
Trichoptera	Limnephiloidea	Leptoceridae	Mystacides	Mystacides_nigra	MysNig
Trichoptera	Limnephiloidea	Leptoceridae	Mystacides	Mystacides_Sp	MysSp
Coleoptera	Adephaga	Dytiscidae	Nebrioporus	Nebrioporus_elegans	NebEle
Coleoptera	Adephaga	Dytiscidae	Nebrioporus	Nebrioporus_Sp.	NebSp
Hemiptera	Nepoidea	Nepidae	Nepa	Nepa_cinerea	NepCin
Hemiptera	Notonectoidea	Notonectidae		Notonectidae	Notone
Hemiptera	Notonectoidea	Notonectidae	Notonecta	Notonecta_Sp	NotSp
Coleoptera	Staphylinoidea	Hydraenidae	Ochthebius	Ochthebius_dilatatus	OchDil
Coleoptera	Staphylinoidea	Hydraenidae	Ochthebius	Ochthebius_minimus	OchMin
Oligochaeta					Oligoc
Coleoptera	Adephaga	Dytiscidae	Oreodytes	Oreodytes_Sp	OreSp
Coleoptera	Adephaga	Gyrinidae	Orectochilus	Orectochilus_villosus	OreVil
Oribatei					Oribat
Diptera	Tipuloidea	Limoniidae	Ormosia	Ormosia_Sp	OrmSp
Ostracoda					Ostrac
Coleoptera	Dryopoidea	Elmidae	Oulimnius	Oulimnius_Sp	OulSp
Coleoptera	Dryopoidea	Elmidae	Oulimnius	Oulimnius_tuberculatus	OulTub
Diptera	Tabanoidea	Stratiomyidae	Oxycera	Oxycera_Sp.	OxycSp
Trichoptera	Rhyacophiloidea	Hydroptilidae	Oxyethira	Oxyethira_Sp	OxySp
Decapoda	Astacura	Astacidae	Pacifastacus	Pacifastacus_leniusculus	PacLen
Ephemeroptera	Leptophlebioidea	Leptophlebiidae	Paraleptophlebia	Paraleptophlebia_Sp.	ParSp
Gastropoda	Aquatic Pulmonata	Physidae	Physella	Physella_acuta_group	PhyAcu
Gastropoda	Aquatic Pulmonata	Physidae	Physa	Physa_fontinalis	PhyFon
Gastropoda	Aquatic Pulmonata	Physidae			Physid
Diptera	Tipuloidea	Limoniidae	Pilaria	Pilaria_Sp	PilSp
Hirudinea	Rhynchobdella	Piscicolidae	Piscicola	Piscicola_geometra	PisGeo
Bivalvia	Heterodonta	Sphaeriidae	Pisidium	Pisidium_Sp	PisSp
Gastropoda	Aquatic Pulmonata	Planorbidae	Planorbarius	Planorbarius_corneus	PlaCor
Gastropoda	Aquatic Pulmonata	Planorbidae	Planorbis	Planorbis_Group	PlaGro
Coleoptera	Adephaga	Dytiscidae	Platambus	Platambus_maculatus	PlaMac
Gastropoda	Aquatic Pulmonata	Planorbidae		Planorbidae	Planor
Gastropoda	Aquatic Pulmonata	Planorbidae	Planorbis	Planorbis_planorbis	PlaPla
Gastropoda	Aquatic Pulmonata	Planorbidae	Planorbis	Planorbis_Sp.	PlaSp
Trichoptera	Hydropsychoidea	Polycentropodidae	Plectrocnemia	Plectrocnemia_conspersa	PleCon
Tricladida	Paludicola	Planariidae	Polycelis	Polycelis_felina	PolFel
Trichoptera	Hydropsychoidea	Polycentropodidae	Polycentropus	Polycentropus_flavomaculatus	PolFla
Tricladida	Paludicola	Planariidae	Polycelis	Polycelis_nigra_tenuis	PolNT
Tricladida	Paludicola	Planariidae	Polycelis	Polycelis_Sp.	PolSp
Gastropoda	Prosobranchia	Hydrobiidae	Potamopyrgus	Potamopyrgus_antipodarum	PotAnt
Ephemeroptera	Baetoidea	Baetidae	Procloeon	Procloeon_bifidum	ProBif
Isopoda	Aselloidea	Asellidae	Proasellus	Proasellus_meridianus	ProMer
Diptera	Psychodoidea	Psychodidae			Psycho
Diptera	Psychodoidea	Psychodidae	Psychoda	Psychoda_Sp.	PsySp
Diptera	Psychodoidea	Psychodidae	Psychoda/Tinearia	Psychoda_TineariaSp	PsyTinSp
Diptera	Psychodoidea	Ptychopteridae		Ptychopteridae	Ptycho
Diptera	Psychodoidea	Ptychopteridae	Ptychoptera	Ptychoptera_lacustris	PtyLac
Diptera	Psychodoidea	Ptychopteridae	Ptychoptera	Ptychoptera_Sp	PtySp
Odonata	Zygoptera	Coenagrionidae	Pyrrhosoma	Pyrrhosoma_nymphula	PyrNym
Gastropoda	Aquatic Pulmonata	Lymnaeidae	Radix	Radix_auricularia	RadAur
Gastropoda	Aquatic Pulmonata	Lymnaeidae	Radix	Radix_balthica	RadBal
Diptera	Tipuloidea	Limoniidae	Rhabdomastix	Rhabdomastix_Sp.	RhaSp
Trichoptera	Rhyacophiloidea	Rhyacophilidae	Rhyacophila	Rhyacophila_Sp	RhySp
Coleoptera	Dryopoidea	Elmidae	Riolus	Riolus_subviolaceus	RioSub
Diptera	Cyclorrhapha	Sciomyzidae			Sciomy
Coleoptera	Eucinetoidea	Scirtidae		Scirtidae	Scirti
Coleoptera	Eucinetoidea	Scirtidae	Scirtes	Scirtes_Sp	SciSp
Megaloptera	Sialoidea	Sialidae	Sialis	Sialis_lutaria	SiaLut
Megaloptera	Sialoidea	Sialidae	Sialis	Sialis_Sp	SiaSp
Hemiptera	Corixoidea	Corixidae	Sigara	Sigara_distincta_group	SigDgp
Hemiptera	Corixoidea	Corixidae	Sigara	Sigara_distincta	SigDis
Hemiptera	Corixoidea	Corixidae	Sigara	Sigara_dorsalis	SigDor
Hemiptera	Corixoidea	Corixidae	Sigara	Sigara_dorsalis/striata	SigDoSt
Hemiptera	Corixoidea	Corixidae	Sigara	Sigara_nigrolineata	SigNig
Diptera	Culicoidea (Excluding Chironomidae)	Simuliidae			Simuli
Bivalvia	Heterodonta	Sphaeriidae			Sphaer
Bivalvia	Heterodonta	Sphaeriidae	Sphaerium	Sphaerium_Sp	SphSp
Gastropoda	Aquatic Pulmonata	Lymnaeidae	Stagnicola	Stagnicola_palustris	StaPal
Diptera	Tabanoidea	Stratiomyidae			Strati
Gastropoda	Semi - aquatic pulmonata	Succineidae			Succin
Odonata	Anisoptera	Libellulidae	Sympetrum	Sympetrum_Sp	SymSp
Odonata	Anisoptera	Libellulidae	Sympetrum	Sympetrum_striolatum	SymStr
Diptera	Cyclorrhapha	Syrphidae			Syrphi
Hirudinea	Rhynchobdella	Glossiphoniidae	Theromyzon	Theromyzon_tessulatum	TheTes
Trichoptera	Hydropsychoidea	Psychomyiidae	Tinodes	Tinodes_maclachlani	TinMac
Trichoptera	Hydropsychoidea	Psychomyiidae	Tinodes	Tinodes_Sp.	TinSp
Diptera	Tipuloidea	Tipulidae	Tipula	Tipula_Sp	TipSp
Diptera	Tipuloidea	Tipulidae			Tipuli
Diptera	Psychodoidea	Psychodidae	Tonnoiriella	Tonnoiriella_Sp.	TonSp
Trichoptera				Trichoptera	Tricho
Tricladida					Tricla
Hirudinea	Gnathobdellae	Erpobdellidae	Trocheta	Trocheta_subviridis	TroSub
Gastropoda	Prosobranchia	Valvatidae	Valvata	Valvata_cristata	ValCri
Gastropoda	Prosobranchia	Valvatidae	Valvata	Valvata_piscinalis	ValPis
Hemiptera	Gerroidea	Veliidae	Velia	Velia_caprai	VelCap
Hemiptera	Gerroidea	Veliidae		Veliidae	Veliid
Hemiptera	Gerroidea	Veliidae	Velia	Velia_Sp	VelSp

## Sheet: Plant_species_list
Species	SpeciesCode
Acer_campestre	Ace_cam
Acer_pseudoplatanus	Ace_pse
Achillea_millefolium	Ach_mil
Aethusa_cynapium	Aet_cyn
Agrostis_canina	Agr_can
Agrostis_capillaris	Agr_cap
Agrimonia_eupatoria	Agr_eup
Agrostis_gigantea	Agr_gig
Agrostis_stolonifera	Agr_sto
ALGAE	ALG
Alisma_plantago_aquatica	Ali_plan
Alliaria_petiolata	All_pet
Alnus_glutinosa	Aln_glu
Alopecurus_geniculatus	Alo_gen
Alopecurus_pratensis	Alo_pra
Anagallis_arvensis	Ana_arv
Angelica_sylvestris	Ang_syl
Anthoxanthum_odoratum	Ant_odo
Anthriscus_sylvestris	Ant_syl
Apium_nodiflorum	Api_nod
Arctium_lappa	Arc_lap
Arctium_minus	Arc_min
Arrhenatherum_elatius	Arr_ela
Artemesia_vulgaris	Art_vul
Arum_maculatum	Aru_mac
Atriplex_patula	Atr_pat
Atriplex_prostrata	Atr_pro
Avena_fatua	Ave_fat
Avenula_pubescens	Ave_pub
Avena_sativa	Ave_sat
Avena_strigosa	Ave_str
Barbarea_vulgaris	Bar_vul
Bellis_perennis	Bel_per
Berula_erecta	Ber_ere
Betula_pendula	Bet_pen
BAREGROUND	BG
Brassica_nappus	Bra_nap
Brassica_nigra	Bra_nig
Brassica_rapa	Bra_rap
Brachypodium_sylvaticum	Bra_syl
Bromus_commutatus	Bro_com
Bromus_hordeaceus	Bro_hor
Bromus_lepidus	Bro_lep
Bromus_racemosus	Bro_rac
Bromus_ramosus	Bro_ram
Bromus_sterilis	Bro_ste
Bryonia_dioica	Bry_dio
Callitriche_obtusangula	Cal_obt
Callitriche_platycarpa	Cal_pla
Calystegia_sepium	Cal_sep
Callitriche_spp	Cal_spp
Capsella_bursa-pastoris	Cap_bur
Carex_acutiformis	Car_acu
Cardamine_amara	Car_ama
Carpinus_betulus	Car_bet
Carduus_crispus	Car_cri
Carex_disticha	Car_dis
Carex_hirta	Car_hir
Carex_otrubae	Car_otr
Carex_ovalis	Car_ova
Carex_pendula	Car_pen
Cardamine_pratensis	Car_pra
Carex_remota	Car_rem
Carex_riparia	Car_rip
Carex_sylvatica	Car_syl
Centaurea_nigra	Cen_nig
Cerastium_fontanum	Cer_fon
Cerastium_glomeratum	Cer_glo
Chamerion_angustifolium	Cha_ang
Chara_spp	Cha_spp
Chaerophyllum_temulum	Cha_tem
Chenopodium_album	Che_alb
Chenopodium_bonus_henricus	Che_bon
Chenopodium_polyspermum	Che_pol
Cirsium_arvense	Cir_arv
Cirsium_palustre	Cir_pal
Cirsium_vulgare	Cir_vul
Clematis_vitalba	Cle_vit
Convovulus_arvensis	Con_arv
Conyza_canadensis	Con_can
Conium_maculatum	Con_mac
Corylus_avellana	Cor_ave
Cornus_sanguinea	Cor_san
Crataegus_monogyna	Cra_mon
Crepis_capillaris	Cre_cap
Cynosurus_cristatus	Cyn_cris
Dactylis_glomerata	Dac_glo
Deschampsia_caespitosa	Des_cae
Deschampsia_flexuosa	Des_fle
Digitalis_purpurea	Dig_pur
Dipsacus_fullonum	Dip_ful
Eleocharis_palustris	Ele_pal
Elodea_canadensis	Elo_can
Elymus_caninus	Ely_can
Elymus_repens	Ely_rep
Epilobium_ciliatum	Epi_cil
Epilobium_hirsutum	Epi_hir
Epilobium_hybrid	Epi_hyb
Epilobium_montanum	Epi_mon
Epilobium_obscurum	Epi_obs
Epilobium_palustre	Epi_pal
Epilobium_parviflorum	Epi_par
Epilobium_tetragonum	Epi_tet
Equisetum_arvense	Equ_arv
Equisetum_fluviatile	Equ_flu
Equisetum_sylvaticum	Equ_syl
Eupatorium_cannabinum	Eup_can
Festuca_arundinacea	Fes_aru
Festuca_gigantea	Fes_gig
Festuca_ovina_agg	Fes_ov_agg
Festuca_pratensis	Fes_pra
Festuca_rubra	Fes_rub
Festuca	Fes_spp
Filamentous_algae	Fil_alg
Filipendula_ulmaria	Fil_ulm
Fraxinus_excelsior	Fra_exc
Fumaria_officinalis	Fum_off
Galium_aparine	Gal_apa
Galium_mollugo	Gal_mol
Gallium_palustre	Gal_pal
Gallium_verum	Gal_ver
Geranium_dissectum	Ger_dis
Geranium_molle	Ger_mol
Geranium_robertianum	Ger_rob
Geum_rivale	Geu_riv
Geum_urbanum	Geu_urb
Glechoma_hederacea	Gle_hed
Glyceria_fluitans	Gly_flu
Glyceria_maxima	Gly_max
Glyceria_notata_plicata	Gly_not
Hedera_helix	Hed_hel
Heracleum_sphondylium	Her_sph
Hieracium_agg	Hie_agg
Holcus_lanatus	Hol_lan
Holcus_mollis	Hol_mol
Hordeum_murinum	Hor_mur
Hordeum_secalinum	Hor_sec
Humulus_lupulus	Hum_lup
Hypericum_perforatum	Hyp_per
Hypericum_tetrapterum	Hyp_tet
Impatiens_glandulifera	Imp_gla
Iris_pseudacorus	Iri_pse
Juncus_acutifloris	Jun_acu
Juncus_articulatus	Jun_art
Juncus_compressus	Jun_com
Juncus_conglomeratus	Jun_con
Juncus_effusus	Jun_eff
Juncus_inflexus	Jun_inf
Knautia_arvensis	Kna_arv
Lactuca_serriola	Lac_ser
Lactuca_virosa	Lac_vir
Lamium_album	Lam_alb
Lamium_purpureum	Lam_pur
Lapsana_communis	Lap_com
Lathyrus_pratensis	Lat_pra
Lemna_minor	Lem_min
Lemna_trisulca	Lem_tri
Leontodon_autumnalis_CHECK	Leo_aut
Leontodon_hispidus	Leo_his
Ligustrum_vulgare	Lig_vul
Linaria_vulgaris	Lin_vul
LITTER	LIT
Liverwort	LIV
Lolium_perenne	Lol_per
Lonicera_periclymenum	Lon_per
Lycopus_europaeus	Lyc_eur
Lysimachia_nemorum	Lys_nem
Lythrum_salicaria	Lyt_sal
Malus_domestica	Mal_dom
Matricaria_discoidea	Mat_dis
Mentha_aquatica	Men_aqu
Mercurialis_perennis	Mer_per
Milium_effusum	Mil_eff
Moehringia_trinervia	Moe_tri
Moss	MOSS
Myosoton_aquaticum	Myo_aqu
Myosotis_arvensis	Myo_arv
Myosotis_laxa	Myo_lax
Myosotis_scorpioides	Myo_sco
Odontites_vernus	Odo_ver
Papaver_rhoeas	Pap_rho
Persicaria_maculosa	Per_mac
Petasites_hybridus	Pet_hyb
Petroselinum_segetum	Pet_seg
Phalaris_arundinacea	Pha_aru
Phleum_bertolonii	Phl_ber
Phleum_pratense	Phl_pra
Phragmites_australis	Phr_aus
Picris_echioides	Pic_ech
Plantago_lanceolata	Pla_lan
Plantago_major	Pla_maj
Poa_annua	Poa_ann
Poa_nemoralis	Poa_nem
Poa_pratensis	Poa_pra
Poa_spp	Poa_spp
Poa_trivialis	Poa_triv
Polygonum_aviculare	Pol_avi
Potamogeton_berchtoldii	Pot_ber
Potentilla_erecta	Pot_ere
Potamogeton_pectinatus	Pot_pec
Potamogeton_polygonifolius	Pot_pol
Potamogeton_pusilus	Pot_pus
Potentilla_reptans	Pot_rep
Primula_veris	Pri_ver
Primula_vulgaris	Pri_vul
Prunus_domestica	Pru_dom
Prunus_spinosa	Pru_spi
Prunella_vulgaris	Pru_vul
Pulicaria_dysenterica	Pul_dys
Quercus_petraea	Que_pet
Quercus_rober	Que_rob
Ranunculus_acris	Ran_acr
Ranunculus_bulbosus	Ran_bul
Ranunculus_ficaria	Ran_fic
Ranunculus_repens	Ran_rep
Ranunculus_sardous	Ran_sar
Rhamnus_cathartica	Rha_cat
Rorippa_nasturtium_aquaticum	Ror_nas
Rosa_canina_agg	Ros_can
Rubus_fruticosa_agg	Rub_fru
Rumex_conglomeratus	Rum_con
Rumex_crispus	Rum_cri
Rumex_hydrolapathum	Rum_hyd
Rumex_obtusifolius	Rum_obt
Rumex_sanguineus	Rum_san
Salix_aurita	Sal_aur
Salix_caprea	Sal_cap
Salix_cinerea	Sal_cin
Salix_fragilis	Sal_fra
Salix_spp	Sal_sp
Sambucus_nigra	Sam_nig
Schoenoplectus_lacustris	Sch_lac
Scrophularia_auriculata	Scr_aur
Scrophularia_nodosa	Scr_nod
Senecio_erucifolius	Sen_eru
Senecio_jacobaea	Sen_jac
Senecio_vulgaris	Sen_vul
Silene_latifolia	Sil_lat
Sison_amomum	Sis_amo
Solanum_dulcamara	Sol_dul
Sonchus_arvensis	Son_arv
Sonchus_asper	Son_asp
Sonchus_oleraceus	Son_ole
Sparganium_erectum	Spa_ere
Stachys_arvensis	Sta_arv
Stachys_officinalis	Sta_off
Stachys_palustris	Sta_pal
Stachys_sylvatica	Sta_syl
Stellaria_graminea	Ste_gra
Stellaria_holostea	Ste_hol
Stellaria_media	Ste_med
Stellaria_neglecta	Ste_neg
Succisa_pratensis	Suc_pra
Symphytum_officinale	Sym_off
Symphytum_x_uplandicum	Sym_xup
Tamus_communis	Tam_com
Taraxacum_spp	Tar_spp
Tilia_x_europaea	Til_eur
Torilis_japonica	Tor_jap
Trifolium_dubium	Tri_dub
Tripleurospermum_inodorum	Tri_ino
Trifolium_pratense	Tri_pr
Trifolium_repens	Tri_rep
Typha_latifolia	Typ_lat
Ulmus_procera	Ulm_pro
Urtica_dioica	Urt_dio
Veronica_agrestis	Ver_agr
Veronica_anagalis_aquatica	Ver_ana
Veronica_beccabunga	Ver_bec
Veronica_catenata	Ver_cat
Veronica_persica	Ver_per
Veronica_scutellata	Ver_scu
Veronica_serpyllifolia	Ver_ser
Viccia_cracca	Vic_cra
Viccia_sativa	Vic_sat
Viccia_tetrasperma	Vic_tet
Viola_odorata	Vio_odo
Water_crowfoot	Wat_cro
Zannichellia_palustris	Zan_pal
